# Supplementary material for: Comprehensive Analysis of NAC Transcription Factors Reveals Their Evolution in Malvales and Functional Characterization of AsNAC019 and AsNAC098 in Aquilaria sinensis
Source: Int J Mol Sci. 2023 Dec 12;24(24):17384. doi: 10.3390/ijms242417384 (PMC10744133; doi:10.3390/ijms242417384)
Supplement: Supplementary file 1 [file ijms-24-17384-s001.zip › Supplementary Tables.xlsx]

## Sheet: Table S1
Table S1. Gene ID of AsNAC sequences in A. sinensis genome
Gene Name	Gene ID in Genome
AsNAC001	evm.model.Scaffold6.89
AsNAC002	evm.model.Scaffold6.602
AsNAC003	evm.model.Scaffold6.616
AsNAC004	evm.model.Scaffold9.91
AsNAC005	evm.model.Scaffold9.145
AsNAC006	evm.model.Scaffold30.73
AsNAC007	evm.model.Scaffold83.48
AsNAC008	evm.model.Scaffold83.14
AsNAC009	evm.model.Scaffold462.17
AsNAC010	evm.model.Scaffold15.182
AsNAC011	evm.model.Scaffold229.28
AsNAC012	evm.model.Scaffold219.50
AsNAC013	evm.model.Scaffold20.107
AsNAC014	evm.model.Scaffold25.232
AsNAC015	evm.model.Scaffold19.309
AsNAC016	evm.model.Scaffold19.162
AsNAC017	evm.model.Scaffold24.122
AsNAC018	evm.model.Scaffold283.9
AsNAC019	evm.model.Scaffold3.643
AsNAC020	evm.model.Scaffold3.628
AsNAC021	evm.model.Scaffold3.37
AsNAC022	evm.model.Scaffold32.31
AsNAC023	evm.model.Scaffold238.8
AsNAC024	evm.model.Scaffold41.5
AsNAC025	evm.model.Scaffold17.99
AsNAC026	evm.model.Scaffold81.1
AsNAC027	evm.model.Scaffold257.21
AsNAC028	evm.model.Scaffold235.46
AsNAC029	evm.model.Scaffold10.290
AsNAC030	evm.model.Scaffold10.22
AsNAC031	evm.model.Scaffold155.20
AsNAC032	evm.model.Scaffold109.34
AsNAC033	evm.model.Scaffold109.32
AsNAC034	evm.model.Scaffold54.46
AsNAC035	evm.model.Scaffold210.10
AsNAC036	evm.model.Scaffold210.9
AsNAC037	evm.model.Scaffold210.7
AsNAC038	evm.model.Scaffold39.76
AsNAC039	evm.model.Scaffold38.154
AsNAC040	evm.model.Scaffold38.151
AsNAC041	evm.model.Scaffold225.13
AsNAC042	evm.model.Scaffold15.166
AsNAC043	evm.model.Scaffold123.30
AsNAC044	evm.model.Scaffold52.47
AsNAC045	evm.model.Scaffold64.82
AsNAC046	evm.model.Scaffold56.33
AsNAC047	evm.model.Scaffold23.174
AsNAC048	evm.model.Scaffold23.363
AsNAC049	evm.model.Scaffold28.108
AsNAC050	evm.model.Scaffold5.352
AsNAC051	evm.model.Scaffold5.599
AsNAC052	evm.model.Scaffold43.200
AsNAC053	evm.model.Scaffold1.802
AsNAC054	evm.model.Scaffold1.754
AsNAC055	evm.model.Scaffold1.732
AsNAC056	evm.model.Scaffold1.720
AsNAC057	evm.model.Scaffold1.693
AsNAC058	evm.model.Scaffold1.665
AsNAC059	evm.model.Scaffold1.15
AsNAC060	evm.model.Scaffold547.1
AsNAC061	evm.model.Scaffold547.2
AsNAC062	evm.model.Scaffold373.13
AsNAC063	evm.model.Scaffold68.4
AsNAC064	evm.model.Scaffold101.25
AsNAC065	evm.model.Scaffold137.40
AsNAC066	evm.model.Scaffold18.251
AsNAC067	evm.model.Scaffold26.135
AsNAC068	evm.model.Scaffold26.134
AsNAC069	evm.model.Scaffold50.43
AsNAC070	evm.model.Scaffold14.181
AsNAC071	evm.model.Scaffold14.188
AsNAC072	evm.model.Scaffold14.214
AsNAC073	evm.model.Scaffold289.41
AsNAC074	evm.model.Scaffold15.96
AsNAC075	evm.model.Scaffold12.16
AsNAC076	evm.model.Scaffold69.25
AsNAC077	evm.model.Scaffold67.3
AsNAC078	evm.model.Scaffold7.184
AsNAC079	evm.model.Scaffold7.201
AsNAC080	evm.model.Scaffold7.204
AsNAC081	evm.model.Scaffold7.205
AsNAC082	evm.model.Scaffold7.206
AsNAC083	evm.model.Scaffold8.41
AsNAC084	evm.model.Scaffold8.386
AsNAC085	evm.model.Scaffold92.49
AsNAC086	evm.model.Scaffold92.54
AsNAC087	evm.model.Scaffold92.78
AsNAC088	evm.model.Scaffold175.42
AsNAC089	evm.model.Scaffold74.22
AsNAC090	evm.model.Scaffold66.16
AsNAC091	evm.model.Scaffold66.17
AsNAC092	evm.model.Scaffold66.18
AsNAC093	evm.model.Scaffold66.19
AsNAC094	evm.model.Scaffold194.2
AsNAC095	evm.model.Scaffold194.3
AsNAC096	evm.model.Scaffold455.33
AsNAC097	evm.model.Scaffold206.102
AsNAC098	evm.model.Scaffold206.99
AsNAC099	evm.model.Scaffold21.300
AsNAC100	evm.model.Scaffold61.34
AsNAC101	evm.model.Scaffold61.35
AsNAC102	evm.model.Scaffold45.46
AsNAC103	evm.model.Scaffold279.37
AsNAC104	evm.model.Scaffold45.158
AsNAC105	evm.model.Scaffold190.56
AsNAC106	evm.model.Scaffold203.47
AsNAC107	evm.model.Scaffold150.5
AsNAC108	evm.model.Scaffold53.44
AsNAC109	evm.model.Scaffold53.59
AsNAC110	evm.model.Scaffold53.113
AsNAC111	evm.model.Scaffold85.112

## Sheet: Table S2
Table S2 Information regarding the NAC gene family in A. sinensis.
Sequence ID	Number of Amino Acid	Molecular Weight	Theoretical pI	ORF	Subcellular location
AsNAC001	292	33629.2	7.69	879	Nucleus.
AsNAC002	496	57341.1	6.04	1491	Cytoplasm.
AsNAC003	761	87390.8	5.32	2286	Cytoplasm. Nucleus.
AsNAC004	243	27534.3	9.42	732	Nucleus.
AsNAC005	244	27870.7	9.52	735	Nucleus.
AsNAC006	449	50590.6	4.47	1350	Nucleus.
AsNAC007	278	31810.9	6	837	Nucleus.
AsNAC008	401	43931.4	5.25	1206	Nucleus.
AsNAC009	406	44764.9	5.79	1221	Nucleus.
AsNAC010	441	49427.5	4.97	1326	Nucleus.
AsNAC011	272	30594.5	7.6	1467	Nucleus.
AsNAC012	534	60562.3	4.52	1353	Nucleus.
AsNAC013	450	50804.8	5.69	402	Nucleus.
AsNAC014	296	33549.1	7.62	1074	Nucleus.
AsNAC015	608	68114.5	4.66	1074	Nucleus.
AsNAC016	175	20280.3	9.52	1074	Nucleus.
AsNAC017	161	17827.1	5.97	1032	Nucleus.
AsNAC018	193	21924.3	4.74	699	Nucleus.
AsNAC019	367	40259.2	7.87	633	Nucleus.
AsNAC020	688	76838.5	5.5	2115	Nucleus.
AsNAC021	332	37279.9	8.32	819	Nucleus.
AsNAC022	348	39036.4	5.53	990	Nucleus.
AsNAC023	395	43853	5.4	858	Nucleus.
AsNAC024	393	44135.3	8.5	1605	Nucleus.
AsNAC025	260	29279.5	9.24	1353	Nucleus.
AsNAC026	272	31310.4	8.32	891	Nucleus.
AsNAC027	610	69277.9	5.61	1827	Cytoplasm. Nucleus
AsNAC028	236	27425.5	5.6	528	Nucleus.
AsNAC029	225	25629.4	9.85	486	Nucleus.
AsNAC030	381	43093.6	6.41	582	Nucleus.
AsNAC031	324	36876	8.35	1104	Nucleus.
AsNAC032	341	39004.6	8.78	2067	Nucleus.
AsNAC033	462	52197	6.74	999	Nucleus.
AsNAC034	516	57527.8	5.78	1047	Nucleus.
AsNAC035	239	26332.1	8.89	1188	Nucleus.
AsNAC036	180	20341	8.91	1182	Mitochondrion. Nucleus.
AsNAC037	320	36369.3	5.16	783	Nucleus.
AsNAC038	351	38441.9	9.05	819	Nucleus.
AsNAC039	314	35261.2	6.95	1833	Nucleus.
AsNAC040	326	36595.7	6.01	711	Nucleus.
AsNAC041	448	50023.3	4.59	678	Nucleus.
AsNAC042	141	15986	9.57	1146	Nucleus.
AsNAC043	252	28770	9.56	975	Nucleus.
AsNAC044	268	30555.7	5.13	1026	Nucleus.
AsNAC045	249	28476	5.22	1389	Nucleus.
AsNAC046	203	23522.1	4.39	1551	Nucleus.
AsNAC047	359	40387.8	6.06	720	Nucleus.
AsNAC048	350	38842.4	5.53	543	Nucleus.
AsNAC049	293	33712.6	6.49	963	Nucleus.
AsNAC050	270	31378.2	5.77	1056	Nucleus.
AsNAC051	477	49805.3	6.34	945	Nucleus.
AsNAC052	392	43464.4	6.58	981	Nucleus.
AsNAC053	348	39681.5	6.41	1347	Nucleus.
AsNAC054	354	40267.7	5.11	426	Nucleus.
AsNAC055	338	38268	7.03	759	Nucleus.
AsNAC056	401	45458.3	7.74	807	Nucleus.
AsNAC057	287	32620.8	6.61	750	Nucleus.
AsNAC058	199	23289	4.77	612	Nucleus.
AsNAC059	329	37606.1	4.95	1080	Nucleus.
AsNAC060	758	84036.8	6.03	1053	Nucleus.
AsNAC061	681	75300.5	5.51	882	Nucleus.
AsNAC062	374	42009.4	4.84	813	Cytoplasm. Nucleus.
AsNAC063	437	47333.4	8.88	1344	Nucleus.
AsNAC064	607	68360.6	5.21	1179	Nucleus.
AsNAC065	607	68360.6	5.21	1047	Nucleus.
AsNAC066	327	37428.5	6.19	1065	Nucleus.
AsNAC067	340	38463.1	6.07	1017	Nucleus.
AsNAC068	356	39610.6	8.42	1206	Nucleus.
AsNAC069	164	18833.5	6.84	864	Mitochondrion. Nucleus.
AsNAC070	318	37542.7	6.1	600	Cytoplasm.
AsNAC071	428	48585.1	5.64	990	Nucleus.
AsNAC072	327	37898.3	6.02	2274	Nucleus.
AsNAC073	318	37542.7	6.1	2046	Cytoplasm.
AsNAC074	365	41557	5.86	1125	Nucleus.
AsNAC075	341	38930	7.65	1314	Nucleus.
AsNAC076	374	41887.6	8.35	1824	Nucleus.
AsNAC077	509	56755	5.95	1824	Nucleus.
AsNAC078	376	42066.9	6.27	984	Nucleus.
AsNAC079	269	31031.8	7.14	1023	Nucleus.
AsNAC080	483	53994.6	4.78	1071	Nucleus.
AsNAC081	157	18653.6	9.36	495	Nucleus.
AsNAC082	158	18541.4	8.92	957	Nucleus.
AsNAC083	292	33718.9	5.99	1287	Nucleus.
AsNAC084	323	37132.8	8.06	984	Nucleus.
AsNAC085	374	41898	7.78	957	Nucleus.
AsNAC086	374	41825.3	4.57	1098	Nucleus.
AsNAC087	69	7911.14	7.87	1026	Nucleus.
AsNAC088	541	60734.4	4.98	1125	Cytoplasm. Nucleus.
AsNAC089	243	27799.4	8.1	1530	Nucleus.
AsNAC090	101	11074.8	6.57	1131	Nucleus.
AsNAC091	185	20506.8	4.93	810	Extracell. Nucleus.
AsNAC092	164	18720.9	7	1452	Extracell. Nucleus.
AsNAC093	129	14741.4	8.65	474	Extracell. Nucleus.
AsNAC094	248	27575	6.44	477	Nucleus.
AsNAC095	208	23445.9	5.4	879	Nucleus.
AsNAC096	266	30448.3	6.45	972	Nucleus.
AsNAC097	201	23110.6	9.13	1125	Nucleus.
AsNAC098	422	48338	5.31	1125	Cytoplasm. Nucleus.
AsNAC099	318	35739.4	8.55	210	Nucleus.
AsNAC100	488	56295.6	6.02	1626	Nucleus.
AsNAC101	450	50370.1	5.01	732	Nucleus.
AsNAC102	133	15337.4	8.6	306	Nucleus.
AsNAC103	357	40712.4	6.31	558	Nucleus.
AsNAC104	357	40712.4	6.31	495	Nucleus.
AsNAC105	357	40711.8	8.06	390	Nucleus.
AsNAC106	343	38799.4	6.13	747	Nucleus.
AsNAC107	232	26800	4.98	627	Nucleus.
AsNAC108	210	23967.8	7.68	801	Nucleus.
AsNAC109	704	79215.2	8.26	606	Nucleus.
AsNAC110	329	37768.5	6.38	1269	Nucleus.
AsNAC111	285	32736.8	9.03	957	Nucleus.

## Sheet: Table S3
Table S3. The orthologous gene pairs of NACs between A. sinensis and other ten species and their ka, ks, ka/ks, divergence time
Orthologous gene pairs		Ka	Ks	Ka/Ks	Divergence time (Mya)
A.sinensis - A.thaliana
evm.model.Scaffold6.89	AT2G17040	0.308423	3.27552	0.09416	109.184
evm.model.Scaffold9.91	AT1G28470	0.318151	3.13404	0.101515	104.468
evm.model.Scaffold9.91	AT4G28500	0.196222	3.56605	0.0550251	118.868
evm.model.Scaffold9.145	AT2G33480	0.29399	3.5017	0.0839563	116.723
evm.model.Scaffold9.145	AT5G13180	0.20661	2.66359	0.0775682	88.7863
evm.model.Scaffold83.48	AT5G08790	0.387911	3.29006	0.117904	109.669
evm.model.Scaffold83.48	AT5G63790	0.430178	3.06914	0.140162	102.305
evm.model.Scaffold83.14	AT5G64060	0.499713	2.92371	0.170917	97.457
evm.model.Scaffold462.17	AT5G64060	0.492018	2.97408	0.165436	99.136
evm.model.Scaffold15.182	AT1G25580	0.290496	3.7926	0.0765955	126.42
evm.model.Scaffold219.50	AT5G04410	0.402734	3.14757	0.127951	104.919
evm.model.Scaffold20.107	AT2G27300	0.477201	2.75831	0.173005	91.9437
evm.model.Scaffold20.107	AT3G44290	0.46078	2.8814	0.159915	96.0467
evm.model.Scaffold20.107	AT5G22290	0.430811	2.84886	0.151223	94.962
evm.model.Scaffold25.232	AT1G77450	0.191268	3.67102	0.0521021	122.367
evm.model.Scaffold19.309	AT1G34180	0.515833	2.99747	0.17209	99.9157
evm.model.Scaffold3.643	AT1G32770	0.471459	3.1358	0.150347	104.527
evm.model.Scaffold3.628	AT1G33060	0.522574	2.91916	0.179015	97.3053
evm.model.Scaffold32.31	AT1G32510	0.362325	3.07901	0.117676	102.634
evm.model.Scaffold32.31	AT4G17980	0.290162	2.43095	0.119362	81.0317
evm.model.Scaffold32.31	AT5G46590	0.33991	3.53651	0.0961146	117.884
evm.model.Scaffold41.5	AT5G14490	0.48742	3.32485	0.146599	110.828
evm.model.Scaffold17.99	AT5G14000	0.481418	2.03769	0.236257	67.923
evm.model.Scaffold257.21	AT1G65910	0.517044	2.75446	0.187712	91.8153
evm.model.Scaffold257.21	AT3G03200	0.540804	2.73663	0.197616	91.221
evm.model.Scaffold257.21	AT5G17260	0.570537	2.58315	0.220869	86.105
evm.model.Scaffold10.290	AT5G14000	0.508809	2.27288	0.223861	75.7627
evm.model.Scaffold10.22	AT5G39820	0.35824	3.72823	0.0960885	124.274
evm.model.Scaffold155.20	AT3G29035	0.370015	3.32969	0.111126	110.99
evm.model.Scaffold155.20	AT5G39610	0.302617	3.88462	0.0779012	129.487
evm.model.Scaffold39.76	AT1G61110	0.297425	3.36844	0.0882977	112.281
evm.model.Scaffold38.154	AT1G28470	0.323337	3.21843	0.100464	107.281
evm.model.Scaffold123.30	AT2G33480	0.404376	3.0307	0.133427	101.023
evm.model.Scaffold123.30	AT5G13180	0.268003	2.6531	0.101015	88.4367
evm.model.Scaffold64.82	AT3G44350	0.388292	2.69529	0.144063	89.843
evm.model.Scaffold64.82	AT5G22380	0.34353	2.94336	0.116714	98.112
evm.model.Scaffold23.174	AT1G76420	0.447709	3.22415	0.138861	107.472
evm.model.Scaffold28.108	AT2G17040	0.244304	3.64634	0.0669999	121.545
evm.model.Scaffold5.599	AT4G29230	0.20408	3.72417	0.0547989	124.139
evm.model.Scaffold43.200	AT4G29230	0.213687	3.46937	0.0615924	115.646
evm.model.Scaffold43.200	AT5G56620	0.324686	3.48695	0.0931145	116.232
evm.model.Scaffold1.802	AT3G12910	0.449911	3.20011	0.140592	106.67
evm.model.Scaffold1.754	AT1G54330	0.279124	3.82886	0.0729	127.629
evm.model.Scaffold1.720	AT2G02450	0.369326	3.39346	0.108835	113.115
evm.model.Scaffold1.693	AT5G08790	0.316832	2.93137	0.108083	97.7123
evm.model.Scaffold1.693	AT5G63790	0.361528	3.20651	0.112748	106.884
evm.model.Scaffold1.15	AT4G36160	0.247227	3.74866	0.0659509	124.955
evm.model.Scaffold1.15	AT5G66300	0.299323	2.9296	0.102172	97.6533
evm.model.Scaffold68.4	AT1G52880	0.323206	3.34458	0.0966356	111.486
evm.model.Scaffold68.4	AT3G15510	0.269973	3.34305	0.0807565	111.435
evm.model.Scaffold101.25	AT1G34180	0.577376	2.71513	0.212651	90.5043
evm.model.Scaffold137.40	AT1G34180	0.577376	2.71513	0.212651	90.5043
evm.model.Scaffold18.251	AT1G71930	0.44648	3.33661	0.133813	111.22
evm.model.Scaffold26.135	AT3G04060	0.315553	3.5024	0.0900962	116.747
evm.model.Scaffold26.135	AT5G18270	0.419766	3.32945	0.126077	110.982
evm.model.Scaffold26.134	AT1G52880	0.487179	2.90824	0.167517	96.9413
evm.model.Scaffold26.134	AT3G04070	0.327768	3.47774	0.0942475	115.925
evm.model.Scaffold7.184	AT2G46770	0.307133	3.48558	0.0881155	116.186
evm.model.Scaffold7.184	AT3G61910	0.362988	3.68459	0.0985151	122.82
evm.model.Scaffold7.205	AT4G01520	0.631443	2.60295	0.242587	86.765
evm.model.Scaffold8.41	AT4G28530	0.393216	3.62027	0.108615	120.676
evm.model.Scaffold8.386	AT2G43000	0.306986	2.99434	0.102522	99.8113
evm.model.Scaffold92.49	AT1G26870	0.494411	2.74046	0.180411	91.3487
evm.model.Scaffold175.42	AT5G24590	0.521733	2.69764	0.193404	89.9213
evm.model.Scaffold455.33	AT4G28530	0.418997	3.36127	0.124654	112.042
evm.model.Scaffold206.102	AT4G01520	0.574305	2.61755	0.219405	87.2517
evm.model.Scaffold21.300	AT2G24430	0.409671	3.30451	0.123974	110.15
evm.model.Scaffold279.37	AT1G12260	0.260423	3.93399	0.0661981	131.133
evm.model.Scaffold279.37	AT1G62700	0.326179	3.70662	0.0879991	123.554
evm.model.Scaffold45.158	AT1G12260	0.260423	3.93399	0.0661981	131.133
evm.model.Scaffold45.158	AT1G62700	0.326179	3.70662	0.0879991	123.554
evm.model.Scaffold190.56	AT1G12260	0.326926	3.55549	0.0919496	118.516
evm.model.Scaffold190.56	AT1G62700	0.360669	3.414	0.105644	113.8
evm.model.Scaffold203.47	AT1G32510	0.40199	3.17914	0.126446	105.971
evm.model.Scaffold203.47	AT4G17980	0.249995	3.87112	0.0645794	129.037
evm.model.Scaffold203.47	AT5G46590	0.386879	3.08047	0.125591	102.682
A.sinensis - V.vinifera
evm.model.Scaffold6.89	Vv03G024400	0.283417	2.70913	0.104615	90.3043
evm.model.Scaffold9.91	Vv10G063300	0.223212	3.52556	0.0633123	117.519
evm.model.Scaffold9.91	Vv12G029500	0.155124	2.59985	0.0596664	86.6617
evm.model.Scaffold9.145	Vv01G130200	0.149481	1.3604	0.10988	45.3467
evm.model.Scaffold83.48	Vv07G198500	0.296775	3.49598	0.0848904	116.533
evm.model.Scaffold83.14	VvUN34G001600	0.54333	2.91073	0.186665	97.0243
evm.model.Scaffold15.182	Vv01G025400	0.220602	3.21824	0.0685475	107.275
evm.model.Scaffold229.28	Vv18G062600	0.424047	1.46859	0.288745	48.953
evm.model.Scaffold219.50	Vv13G066200	0.322703	2.86387	0.112681	95.4623
evm.model.Scaffold20.107	Vv06G135700	0.385645	2.78	0.138721	92.6667
evm.model.Scaffold25.232	Vv07G198500	0.220731	3.93882	0.0560398	131.294
evm.model.Scaffold25.232	Vv18G033700	0.130855	1.79595	0.072861	59.865
evm.model.Scaffold283.9	Vv12G107000	0.137624	3.94473	0.0348881	131.491
evm.model.Scaffold3.643	Vv02G025800	0.308615	2.35782	0.13089	78.594
evm.model.Scaffold3.643	Vv15G075600	0.421739	3.20255	0.131688	106.752
evm.model.Scaffold3.628	Vv02G029500	0.449136	2.42191	0.185447	80.7303
evm.model.Scaffold3.37	Vv17G037400	0.225546	3.73692	0.0603562	124.564
evm.model.Scaffold32.31	Vv02G081900	0.230999	1.28217	0.180162	42.739
evm.model.Scaffold238.8	Vv14G138700	0.314351	2.24413	0.140077	74.8043
evm.model.Scaffold17.99	Vv14G116300	0.438263	1.61451	0.271453	53.817
evm.model.Scaffold257.21	Vv04G087700	0.395592	3.2798	0.120615	109.327
evm.model.Scaffold10.290	Vv14G116300	0.406885	1.60984	0.252749	53.6613
evm.model.Scaffold10.22	Vv01G092600	0.249559	2.96143	0.0842699	98.7143
evm.model.Scaffold10.22	Vv14G166700	0.201599	1.5215	0.1325	50.7167
evm.model.Scaffold155.20	Vv14G168800	0.226411	1.66748	0.13578	55.5827
evm.model.Scaffold109.32	Vv06G025100	0.722099	2.04994	0.352255	68.3313
evm.model.Scaffold109.32	Vv08G135800	0.640827	2.34488	0.273288	78.1627
evm.model.Scaffold39.76	Vv10G053200	0.246772	3.4042	0.0724905	113.473
evm.model.Scaffold38.154	Vv10G063300	0.269209	3.51667	0.0765522	117.222
evm.model.Scaffold38.154	Vv12G029500	0.257441	3.80012	0.0677456	126.671
evm.model.Scaffold123.30	Vv01G130200	0.236936	1.30834	0.181096	43.6113
evm.model.Scaffold64.82	Vv06G133400	0.269521	1.50455	0.179138	50.1517
evm.model.Scaffold64.82	Vv08G095300	0.341563	3.23657	0.105533	107.886
evm.model.Scaffold23.174	Vv18G005700	0.391549	3.15132	0.124249	105.044
evm.model.Scaffold23.363	Vv18G079500	0.532667	1.84192	0.289192	61.3973
evm.model.Scaffold28.108	Vv03G024400	0.230729	3.44971	0.0668837	114.99
evm.model.Scaffold28.108	Vv04G144700	0.328573	2.72548	0.120556	90.8493
evm.model.Scaffold5.599	Vv11G028100	0.13166	1.61487	0.0815299	53.829
evm.model.Scaffold43.200	Vv11G028100	0.117796	1.76823	0.0666183	58.941
evm.model.Scaffold1.802	Vv19G104300	0.498094	3.09481	0.160945	103.16
evm.model.Scaffold1.754	Vv19G119200	0.254248	3.65898	0.069486	121.966
evm.model.Scaffold1.754	VvUN35G000800	0.255804	3.61382	0.0707849	120.461
evm.model.Scaffold1.732	Vv19G121900	0.152431	1.81993	0.0837565	60.6643
evm.model.Scaffold1.720	Vv12G151200	0.233819	3.59593	0.0650231	119.864
evm.model.Scaffold1.693	Vv07G198500	0.243305	3.58387	0.067889	119.462
evm.model.Scaffold1.15	Vv04G132300	0.151193	2.34272	0.0645371	78.0907
evm.model.Scaffold68.4	Vv19G031700	0.22828	2.77255	0.0823358	92.4183
evm.model.Scaffold18.251	Vv18G145300	0.295908	2.36243	0.125256	78.7477
evm.model.Scaffold26.134	Vv08G127500	0.704524	2.0586	0.342234	68.62
evm.model.Scaffold26.134	Vv08G127800	0.158333	2.04304	0.0774986	68.1013
evm.model.Scaffold50.43	Vv08G095300	0.269945	3.36177	0.0802986	112.059
evm.model.Scaffold14.214	Vv06G025100	0.732464	1.99038	0.368002	66.346
evm.model.Scaffold14.214	VvUN185G000300	0.552886	2.63301	0.209982	87.767
evm.model.Scaffold12.16	Vv08G062600	0.448883	2.35549	0.190569	78.5163
evm.model.Scaffold12.16	VvUN99G001200	0.450725	2.86284	0.15744	95.428
evm.model.Scaffold69.25	Vv17G070900	0.214218	1.22908	0.174292	40.9693
evm.model.Scaffold69.25	VvUN121G000500	0.214454	1.225	0.175064	40.8333
evm.model.Scaffold7.184	Vv02G025800	0.307983	3.712	0.0829698	123.733
evm.model.Scaffold7.184	Vv15G075600	0.321512	2.82968	0.113621	94.3227
evm.model.Scaffold8.41	Vv07G071100	0.208188	2.46327	0.0845172	82.109
evm.model.Scaffold8.386	Vv12G009300	0.300779	2.75596	0.109138	91.8653
evm.model.Scaffold92.49	Vv01G092600	0.290934	3.46396	0.0839887	115.465
evm.model.Scaffold74.22	Vv01G130200	0.320159	2.12358	0.150764	70.786
evm.model.Scaffold74.22	Vv17G006600	0.269305	2.74599	0.0980722	91.533
evm.model.Scaffold455.33	Vv07G071100	0.276276	1.73391	0.159337	57.797
evm.model.Scaffold21.300	Vv04G023500	0.20048	4.01907	0.0498822	133.969
evm.model.Scaffold279.37	Vv02G054800	0.175239	4.21457	0.0415794	140.486
evm.model.Scaffold45.158	Vv02G054800	0.175239	4.21457	0.0415794	140.486
evm.model.Scaffold190.56	Vv02G054800	0.248993	3.72815	0.0667873	124.272
evm.model.Scaffold203.47	Vv02G081900	0.278705	2.00128	0.139263	66.7093
evm.model.Scaffold53.113	Vv02G054800	0.226507	2.48348	0.0912054	82.7827
evm.model.Scaffold53.113	Vv16G056700	0.179478	2.67067	0.0672033	89.0223
A.sinensis - T.cacao
evm.model.Scaffold1.15	Tc01G021600	0.1338	1.50466	0.0889237	50.1553
evm.model.Scaffold83.14	Tc01G129000	0.409391	3.31778	0.123393	110.593
evm.model.Scaffold462.17	Tc01G129000	0.459153	3.12044	0.147144	104.015
evm.model.Scaffold83.48	Tc01G140500	0.238191	3.71826	0.0640598	123.942
evm.model.Scaffold25.232	Tc01G140500	0.192778	4.12829	0.0466969	137.61
evm.model.Scaffold1.693	Tc01G140500	0.172712	4.06882	0.0424476	135.627
evm.model.Scaffold8.386	Tc01G168200	0.240087	2.0619	0.11644	68.73
evm.model.Scaffold8.41	Tc01G256300	0.113506	1.8746	0.0605498	62.4867
evm.model.Scaffold455.33	Tc01G256300	0.234976	1.41695	0.165832	47.2317
evm.model.Scaffold7.204	Tc01G330700	0.755548	2.07672	0.363818	69.224
evm.model.Scaffold7.205	Tc01G330900	0.48379	1.76803	0.273633	58.9343
evm.model.Scaffold206.102	Tc01G330900	0.447144	1.44305	0.309861	48.1017
evm.model.Scaffold7.184	Tc01G334200	0.197362	1.8055	0.109311	60.1833
evm.model.Scaffold6.89	Tc02G049000	0.201599	1.65068	0.122131	55.0227
evm.model.Scaffold28.108	Tc02G049000	0.185226	1.08035	0.171449	36.0117
evm.model.Scaffold283.9	Tc02G143900	0.1037	1.60876	0.06446	53.6253
evm.model.Scaffold9.91	Tc02G186900	0.104354	1.91621	0.0544587	63.8737
evm.model.Scaffold38.154	Tc02G186900	0.255374	3.72293	0.0685948	124.098
evm.model.Scaffold9.145	Tc02G198100	0.118595	1.19294	0.0994145	39.7647
evm.model.Scaffold123.30	Tc02G198100	0.185345	1.05338	0.175953	35.1127
evm.model.Scaffold81.1	Tc02G342700	0.26471	1.87438	0.141226	62.4793
evm.model.Scaffold92.49	Tc02G346900	0.269456	3.00018	0.0898133	100.006
evm.model.Scaffold15.182	Tc02G361300	0.175578	2.31894	0.0757147	77.298
evm.model.Scaffold3.37	Tc03G035600	0.188033	1.82542	0.103008	60.8473
evm.model.Scaffold69.25	Tc03G092300	0.128332	1.13178	0.11339	37.726
evm.model.Scaffold74.22	Tc03G136100	0.284897	1.6889	0.168688	56.2967
evm.model.Scaffold53.113	Tc03G157000	0.167494	2.33776	0.0716472	77.9253
evm.model.Scaffold3.628	Tc03G215200	0.410558	1.79024	0.229331	59.6747
evm.model.Scaffold3.643	Tc03G218800	0.228844	1.87105	0.122308	62.3683
evm.model.Scaffold7.184	Tc03G218800	0.333148	3.44238	0.0967783	114.746
evm.model.Scaffold32.31	Tc03G230900	0.172691	1.1663	0.148068	38.8767
evm.model.Scaffold203.47	Tc03G230900	0.22532	1.48393	0.15184	49.4643
evm.model.Scaffold279.37	Tc03G257700	0.183272	4.28705	0.0427502	142.902
evm.model.Scaffold45.158	Tc03G257700	0.183272	4.28705	0.0427502	142.902
evm.model.Scaffold190.56	Tc03G257700	0.235165	3.8906	0.0604442	129.687
evm.model.Scaffold53.113	Tc03G257700	0.230942	2.85884	0.0807816	95.2947
evm.model.Scaffold41.5	Tc04G018900	0.383525	3.55091	0.108008	118.364
evm.model.Scaffold17.99	Tc04G042600	0.365467	0.888343	0.411403	29.6114
evm.model.Scaffold10.290	Tc04G042600	0.361754	1.24695	0.290111	41.565
evm.model.Scaffold257.21	Tc04G059900	0.416865	2.55648	0.163062	85.216
evm.model.Scaffold10.22	Tc04G080700	0.16138	1.94402	0.0830137	64.8007
evm.model.Scaffold155.20	Tc04G086100	0.221341	1.17415	0.188512	39.1383
evm.model.Scaffold235.46	Tc04G185500	0.437813	2.95741	0.148039	98.5803
evm.model.Scaffold12.16	Tc05G057300	0.273859	1.56177	0.175351	52.059
evm.model.Scaffold50.43	Tc05G094700	0.259468	2.2945	0.113082	76.4833
evm.model.Scaffold26.135	Tc05G259100	0.201016	2.17671	0.0923483	72.557
evm.model.Scaffold26.134	Tc05G259300	0.17776	1.16723	0.152292	38.9077
evm.model.Scaffold85.112	Tc06G136300	0.436863	3.28312	0.133064	109.437
evm.model.Scaffold38.151	Tc06G180100	0.334379	1.2339	0.270993	41.13
evm.model.Scaffold9.91	Tc06G180300	0.207673	3.21026	0.0646902	107.009
evm.model.Scaffold38.154	Tc06G180300	0.214676	3.40603	0.0630282	113.534
evm.model.Scaffold39.76	Tc06G193500	0.169407	1.91925	0.0882671	63.975
evm.model.Scaffold68.4	Tc07G075700	0.102321	1.22498	0.0835293	40.8327
evm.model.Scaffold1.754	Tc07G190800	0.177159	4.2339	0.0418431	141.13
evm.model.Scaffold1.732	Tc07G193800	0.178228	2.17294	0.0820217	72.4313
evm.model.Scaffold229.28	Tc08G003600	0.286185	1.53287	0.186698	51.0957
evm.model.Scaffold23.363	Tc08G022500	0.579347	2.38842	0.242565	79.614
evm.model.Scaffold23.174	Tc08G100600	0.39258	2.95766	0.132733	98.5887
evm.model.Scaffold25.232	Tc08G129000	0.106317	1.37283	0.0774439	45.761
evm.model.Scaffold18.251	Tc08G183500	0.295682	2.29629	0.128765	76.543
evm.model.Scaffold19.309	Tc08G196700	0.365595	1.62744	0.224644	54.248
evm.model.Scaffold101.25	Tc08G196700	0.359917	1.46416	0.245818	48.8053
evm.model.Scaffold137.40	Tc08G196700	0.359917	1.46416	0.245818	48.8053
evm.model.Scaffold21.300	Tc09G004500	0.201241	2.69169	0.0747639	89.723
evm.model.Scaffold5.599	Tc09G097300	0.0919745	1.34606	0.0683287	44.8687
evm.model.Scaffold43.200	Tc09G097300	0.115125	1.49025	0.0772525	49.675
evm.model.Scaffold12.16	Tc09G257900	0.470133	2.90296	0.16195	96.7653
evm.model.Scaffold20.107	Tc09G277500	0.399414	2.81849	0.141712	93.9497
evm.model.Scaffold64.82	Tc09G279800	0.23057	1.33707	0.172444	44.569
evm.model.Scaffold219.50	Tc10G088800	0.268541	1.23266	0.217856	41.0887
A.sinensis - D.zibethinus
evm.model.Scaffold1.15	rna10669	0.151848	1.34028	0.113296	44.676
evm.model.Scaffold20.107	rna11097	0.483656	2.94297	0.164343	98.099
evm.model.Scaffold64.82	rna11124	0.226342	0.867303	0.260973	28.9101
evm.model.Scaffold32.31	rna1353	0.19984	0.967776	0.206494	32.2592
evm.model.Scaffold203.47	rna1353	0.250169	1.09392	0.228691	36.464
evm.model.Scaffold5.599	rna13625	0.0998204	1.4426	0.069195	48.0867
evm.model.Scaffold43.200	rna13625	0.130921	1.96763	0.0665376	65.5877
evm.model.Scaffold64.82	rna14934	0.206525	1.46283	0.141182	48.761
evm.model.Scaffold7.184	rna16350	0.204541	1.95196	0.104787	65.0653
evm.model.Scaffold7.205	rna16400	0.535056	1.88546	0.28378	62.8487
evm.model.Scaffold206.102	rna16400	0.575867	2.70067	0.213232	90.0223
evm.model.Scaffold8.41	rna17336	0.150327	1.48573	0.101181	49.5243
evm.model.Scaffold455.33	rna17336	0.252269	1.33646	0.18876	44.5487
evm.model.Scaffold257.21	rna18579	0.398931	2.50087	0.159517	83.3623
evm.model.Scaffold235.46	rna19174	0.437012	2.90748	0.150306	96.916
evm.model.Scaffold3.643	rna1982	0.267323	2.065	0.129454	68.8333
evm.model.Scaffold3.628	rna2007	0.30889	1.49931	0.206022	49.977
evm.model.Scaffold6.89	rna20979	0.226371	1.34394	0.168439	44.798
evm.model.Scaffold28.108	rna20979	0.199107	1.14772	0.17348	38.2573
evm.model.Scaffold283.9	rna21962	0.125144	1.35337	0.0924678	45.1123
evm.model.Scaffold9.91	rna22476	0.110736	2.08211	0.0531847	69.4037
evm.model.Scaffold50.43	rna24683	0.26949	1.9808	0.136051	66.0267
evm.model.Scaffold12.16	rna25076	0.295143	1.432	0.206105	47.7333
evm.model.Scaffold3.37	rna2544	0.238403	2.04184	0.116759	68.0613
evm.model.Scaffold19.309	rna25961	0.354659	1.4886	0.238249	49.62
evm.model.Scaffold101.25	rna25961	0.400991	1.69302	0.23685	56.434
evm.model.Scaffold137.40	rna25961	0.400991	1.69302	0.23685	56.434
evm.model.Scaffold25.232	rna26164	0.122335	1.51705	0.0806398	50.5683
evm.model.Scaffold229.28	rna26950	0.307353	1.20376	0.255326	40.1253
evm.model.Scaffold23.363	rna27134	0.527746	1.30963	0.402972	43.6543
evm.model.Scaffold23.174	rna27756	0.385868	2.85999	0.13492	95.333
evm.model.Scaffold7.184	rna28500	0.223677	1.87425	0.119342	62.475
evm.model.Scaffold8.41	rna29269	0.153318	1.37755	0.111298	45.9183
evm.model.Scaffold455.33	rna29269	0.258792	1.78491	0.144989	59.497
evm.model.Scaffold8.386	rna29949	0.329681	3.35728	0.0981986	111.909
evm.model.Scaffold229.28	rna30855	0.298744	1.28734	0.232063	42.9113
evm.model.Scaffold25.232	rna31420	0.127225	1.40668	0.0904436	46.8893
evm.model.Scaffold19.309	rna31655	0.371986	1.88204	0.197651	62.7347
evm.model.Scaffold101.25	rna31655	0.392656	1.81829	0.215947	60.6097
evm.model.Scaffold137.40	rna31655	0.392656	1.81829	0.215947	60.6097
evm.model.Scaffold18.251	rna31734	0.298192	2.26966	0.131382	75.6553
evm.model.Scaffold17.99	rna31939	0.410717	1.18828	0.345639	39.6093
evm.model.Scaffold10.290	rna31939	0.37167	1.18532	0.31356	39.5107
evm.model.Scaffold41.5	rna32158	0.31393	2.53027	0.12407	84.3423
evm.model.Scaffold10.22	rna32340	0.184882	1.34421	0.13754	44.807
evm.model.Scaffold155.20	rna32380	0.278989	1.29976	0.214646	43.3253
evm.model.Scaffold1.665	rna32697	0.414977	2.05599	0.201838	68.533
evm.model.Scaffold83.48	rna32822	0.22266	3.87356	0.0574821	129.119
evm.model.Scaffold1.693	rna32822	0.183772	2.20345	0.0834018	73.4483
evm.model.Scaffold1.15	rna33628	0.212863	1.99034	0.106948	66.3447
evm.model.Scaffold81.1	rna35024	0.305057	2.04718	0.149013	68.2393
evm.model.Scaffold92.49	rna35079	0.254373	2.50313	0.101622	83.4377
evm.model.Scaffold15.182	rna35237	0.189796	2.66256	0.0712833	88.752
evm.model.Scaffold23.363	rna367	0.479397	1.53153	0.313019	51.051
evm.model.Scaffold38.151	rna36914	0.356344	1.63799	0.217549	54.5997
evm.model.Scaffold38.154	rna36917	0.225367	2.55306	0.0882731	85.102
evm.model.Scaffold39.76	rna37050	0.189894	2.32492	0.0816774	77.4973
evm.model.Scaffold68.4	rna38461	0.110934	1.21235	0.0915032	40.4117
evm.model.Scaffold279.37	rna3902	0.158871	2.05074	0.0774702	68.358
evm.model.Scaffold45.158	rna3902	0.158871	2.05074	0.0774702	68.358
evm.model.Scaffold190.56	rna3902	0.237548	3.83989	0.0618634	127.996
evm.model.Scaffold53.113	rna3902	0.231707	2.78609	0.0831655	92.8697
evm.model.Scaffold1.754	rna39413	0.22418	4.19128	0.0534872	139.709
evm.model.Scaffold18.251	rna39519	0.251186	4.05362	0.0619658	135.121
evm.model.Scaffold26.135	rna40567	0.221818	1.96945	0.112629	65.6483
evm.model.Scaffold26.134	rna40570	0.173034	1.1568	0.14958	38.56
evm.model.Scaffold1.720	rna41794	0.212694	2.84618	0.0747297	94.8727
evm.model.Scaffold38.154	rna42561	0.222252	3.12842	0.071043	104.281
evm.model.Scaffold3.643	rna4307	0.259574	1.92082	0.135137	64.0273
evm.model.Scaffold3.628	rna4343	0.452214	1.8709	0.241709	62.3633
evm.model.Scaffold175.42	rna4396	0.520488	1.91354	0.272003	63.7847
evm.model.Scaffold235.46	rna43977	0.468796	2.08417	0.224931	69.4723
evm.model.Scaffold39.76	rna44729	0.192173	2.42107	0.0793751	80.7023
evm.model.Scaffold9.91	rna44833	0.227172	2.83383	0.0801642	94.461
evm.model.Scaffold38.154	rna44833	0.230643	3.45084	0.0668368	115.028
evm.model.Scaffold38.151	rna44837	0.391124	1.71176	0.228492	57.0587
evm.model.Scaffold229.28	rna455	0.29131	1.25974	0.231246	41.9913
evm.model.Scaffold1.720	rna45858	0.207361	3.9936	0.0519233	133.12
evm.model.Scaffold15.182	rna46039	0.176645	2.19116	0.0806172	73.0387
evm.model.Scaffold92.49	rna46133	0.30774	2.63226	0.116911	87.742
evm.model.Scaffold9.145	rna47036	0.133878	1.74789	0.0765939	58.263
evm.model.Scaffold6.89	rna48185	0.249131	1.78017	0.139948	59.339
evm.model.Scaffold28.108	rna48185	0.197614	2.06792	0.0955619	68.9307
evm.model.Scaffold101.25	rna48483	0.388508	1.75541	0.22132	58.5137
evm.model.Scaffold137.40	rna48483	0.388508	1.75541	0.22132	58.5137
evm.model.Scaffold3.37	rna4858	0.229212	2.2256	0.102989	74.1867
evm.model.Scaffold8.386	rna49416	0.311668	3.07848	0.101241	102.616
evm.model.Scaffold64.82	rna50631	0.201072	1.01333	0.198426	33.7777
evm.model.Scaffold20.107	rna50662	0.401892	2.49216	0.161262	83.072
evm.model.Scaffold12.16	rna50877	0.532761	2.6445	0.20146	88.15
evm.model.Scaffold109.32	rna51080	0.580483	2.60234	0.223062	86.7447
evm.model.Scaffold14.214	rna51080	0.625416	2.777	0.225213	92.5667
evm.model.Scaffold21.300	rna52246	0.185898	2.27308	0.0817821	75.7693
evm.model.Scaffold69.25	rna5286	0.171583	1.01243	0.169476	33.7477
evm.model.Scaffold5.599	rna53501	0.100183	1.73507	0.0577399	57.8357
evm.model.Scaffold43.200	rna53501	0.134181	2.89247	0.0463899	96.4157
evm.model.Scaffold1.754	rna54269	0.217575	4.32543	0.0503014	144.181
evm.model.Scaffold68.4	rna55404	0.163504	1.18575	0.137891	39.525
evm.model.Scaffold74.22	rna5629	0.290259	1.63754	0.177253	54.5847
evm.model.Scaffold92.49	rna56528	0.277226	3.38931	0.0817941	112.977
evm.model.Scaffold32.31	rna56994	0.170368	1.00775	0.169058	33.5917
evm.model.Scaffold203.47	rna56994	0.238735	1.23553	0.193225	41.1843
evm.model.Scaffold279.37	rna57311	0.18349	4.2328	0.0433495	141.093
evm.model.Scaffold45.158	rna57311	0.18349	4.2328	0.0433495	141.093
evm.model.Scaffold190.56	rna57311	0.228674	3.9433	0.0579906	131.443
evm.model.Scaffold53.113	rna57311	0.246085	3.21734	0.0764872	107.245
evm.model.Scaffold53.113	rna5783	0.198919	2.11519	0.0940429	70.5063
evm.model.Scaffold3.37	rna58459	0.200919	3.86717	0.0519549	128.906
evm.model.Scaffold3.643	rna58735	0.248824	1.69571	0.146737	56.5237
evm.model.Scaffold9.91	rna5920	0.146189	2.59109	0.05642	86.3697
evm.model.Scaffold69.25	rna59230	0.137076	0.904705	0.151515	30.1568
evm.model.Scaffold74.22	rna59676	0.264349	1.57472	0.167871	52.4907
evm.model.Scaffold53.113	rna59904	0.169281	3.19152	0.053041	106.384
evm.model.Scaffold1.15	rna61172	0.132981	2.64478	0.0502805	88.1593
evm.model.Scaffold83.48	rna61482	0.214782	3.7943	0.0566066	126.477
evm.model.Scaffold1.693	rna61482	0.184823	1.83295	0.100833	61.0983
evm.model.Scaffold155.20	rna61978	0.261616	1.32132	0.197996	44.044
evm.model.Scaffold10.22	rna62052	0.203016	1.3893	0.146129	46.31
evm.model.Scaffold41.5	rna62373	0.379333	3.8125	0.0994973	127.083
evm.model.Scaffold17.99	rna62594	0.335719	1.05115	0.319382	35.0383
evm.model.Scaffold10.290	rna62594	0.342527	1.02806	0.333179	34.2687
evm.model.Scaffold26.134	rna63202	0.171605	1.38684	0.123738	46.228
evm.model.Scaffold26.135	rna63204	0.213207	1.92401	0.110814	64.1337
evm.model.Scaffold12.16	rna65455	0.270354	1.64207	0.164642	54.7357
evm.model.Scaffold26.134	rna66282	0.195047	1.29569	0.150536	43.1897
evm.model.Scaffold26.135	rna66284	0.241963	1.73241	0.139668	57.747
evm.model.Scaffold219.50	rna67568	0.260343	1.30955	0.198803	43.6517
evm.model.Scaffold283.9	rna6781	0.0994196	1.96748	0.0505316	65.5827
evm.model.Scaffold12.16	rna68682	0.253955	1.61304	0.157438	53.768
evm.model.Scaffold6.89	rna7426	0.252605	1.49112	0.169406	49.704
evm.model.Scaffold28.108	rna7426	0.195663	1.11787	0.175032	37.2623
evm.model.Scaffold1.732	rna7763	0.191561	4.77669	0.0401033	159.223
evm.model.Scaffold5.599	rna8515	0.105911	1.70395	0.0621564	56.7983
evm.model.Scaffold43.200	rna8515	0.122833	2.1461	0.0572356	71.5367
evm.model.Scaffold17.99	rna9245	0.352246	0.921634	0.382197	30.7211
evm.model.Scaffold10.290	rna9245	0.338226	1.0665	0.317136	35.55
evm.model.Scaffold41.5	rna9370	0.434871	1.81624	0.239435	60.5413
evm.model.Scaffold10.22	rna9542	0.168595	1.24797	0.135095	41.599
evm.model.Scaffold155.20	rna9569	0.258284	1.28992	0.200233	42.9973
evm.model.Scaffold25.232	rna976	0.134147	2.70358	0.0496181	90.1193
evm.model.Scaffold83.48	rna9840	0.237358	3.49417	0.0679297	116.472
evm.model.Scaffold1.693	rna9840	0.158179	1.66044	0.0952632	55.348
evm.model.Scaffold83.14	rna9920	0.430349	3.27062	0.131581	109.021
A.sinensis - H.hainanensis
evm.model.Scaffold6.89	Hh10093	0.242044	1.37703	0.175772	45.901
evm.model.Scaffold28.108	Hh10093	0.213299	1.35314	0.157633	45.1047
evm.model.Scaffold9.91	Hh10861	0.136947	3.07232	0.0445743	102.411
evm.model.Scaffold38.154	Hh10861	0.299439	3.57769	0.0836963	119.256
evm.model.Scaffold26.134	Hh11343	0.198773	1.70289	0.116726	56.763
evm.model.Scaffold26.135	Hh11345	0.235417	1.77789	0.132414	59.263
evm.model.Scaffold19.309	Hh11755	0.497753	1.68959	0.294601	56.3197
evm.model.Scaffold101.25	Hh11755	0.51386	1.18098	0.435115	39.366
evm.model.Scaffold137.40	Hh11755	0.51386	1.18098	0.435115	39.366
evm.model.Scaffold5.599	Hh12600	0.0921097	1.66955	0.0551705	55.6517
evm.model.Scaffold43.200	Hh12600	0.115233	1.81647	0.063438	60.549
evm.model.Scaffold12.16	Hh13233	0.315698	1.34279	0.235106	44.7597
evm.model.Scaffold41.5	Hh14899	0.458324	2.05942	0.22255	68.6473
evm.model.Scaffold10.22	Hh15098	0.227703	1.18713	0.19181	39.571
evm.model.Scaffold257.21	Hh15526	0.463298	3.12845	0.148092	104.282
evm.model.Scaffold219.50	Hh1566	0.340607	2.05576	0.165684	68.5253
evm.model.Scaffold7.184	Hh15874	0.325224	1.90883	0.170379	63.6277
evm.model.Scaffold21.300	Hh16104	0.168386	2.89905	0.0580829	96.635
evm.model.Scaffold257.21	Hh16697	0.512275	2.84111	0.180308	94.7037
evm.model.Scaffold10.22	Hh19465	0.179143	1.10559	0.162034	36.853
evm.model.Scaffold41.5	Hh19641	0.440064	2.23971	0.196483	74.657
evm.model.Scaffold283.9	Hh21155	0.139377	2.04403	0.0681875	68.1343
evm.model.Scaffold6.89	Hh21360	0.19496	1.35742	0.143626	45.2473
evm.model.Scaffold28.108	Hh21360	0.173853	1.29777	0.133963	43.259
evm.model.Scaffold3.37	Hh22147	0.236094	2.08592	0.113185	69.5307
evm.model.Scaffold279.37	Hh22810	0.273123	3.87646	0.0704568	129.215
evm.model.Scaffold45.158	Hh22810	0.273123	3.87646	0.0704568	129.215
evm.model.Scaffold190.56	Hh22810	0.271928	3.50885	0.0774977	116.962
evm.model.Scaffold53.113	Hh22810	0.25555	3.58531	0.0712768	119.51
evm.model.Scaffold32.31	Hh22992	0.189617	1.04968	0.180643	34.9893
evm.model.Scaffold203.47	Hh22992	0.234545	1.07665	0.217846	35.8883
evm.model.Scaffold15.182	Hh23498	0.184438	1.81842	0.101427	60.614
evm.model.Scaffold23.363	Hh23893	0.512627	2.63002	0.194913	87.6673
evm.model.Scaffold229.28	Hh24027	0.568918	1.81995	0.312602	60.665
evm.model.Scaffold19.309	Hh24558	0.339567	1.67827	0.202332	55.9423
evm.model.Scaffold101.25	Hh24558	0.325664	1.34625	0.241904	44.875
evm.model.Scaffold137.40	Hh24558	0.325664	1.34625	0.241904	44.875
evm.model.Scaffold8.41	Hh25272	0.18485	2.4089	0.0767364	80.2967
evm.model.Scaffold455.33	Hh25272	0.262719	1.60673	0.163511	53.5577
evm.model.Scaffold20.107	Hh25499	0.441913	3.02981	0.145855	100.994
evm.model.Scaffold64.82	Hh25519	0.259536	0.967041	0.268382	32.2347
evm.model.Scaffold38.151	Hh26089	0.422774	1.9175	0.220482	63.9167
evm.model.Scaffold38.154	Hh26093	0.24356	2.31844	0.105053	77.2813
evm.model.Scaffold39.76	Hh26216	0.201335	2.00116	0.10061	66.7053
evm.model.Scaffold229.28	Hh27490	0.475369	1.21521	0.391182	40.507
evm.model.Scaffold50.43	Hh27676	0.264607	2.40581	0.109986	80.1937
evm.model.Scaffold26.135	Hh28173	0.254972	3.80586	0.0669946	126.862
evm.model.Scaffold50.43	Hh288	0.252026	3.48672	0.0722817	116.224
evm.model.Scaffold17.99	Hh29474	0.413407	1.41306	0.292562	47.102
evm.model.Scaffold10.290	Hh29474	0.425283	1.62666	0.261446	54.222
evm.model.Scaffold219.50	Hh2982	0.365984	1.47528	0.248078	49.176
evm.model.Scaffold3.628	Hh30299	0.348061	1.41314	0.246304	47.1047
evm.model.Scaffold20.107	Hh31285	0.438009	2.85701	0.15331	95.2337
evm.model.Scaffold64.82	Hh31299	0.214933	0.976455	0.220116	32.5485
evm.model.Scaffold1.15	Hh31822	0.133824	1.7978	0.0744376	59.9267
evm.model.Scaffold53.113	Hh32850	0.200428	3.37688	0.0593529	112.563
evm.model.Scaffold83.14	Hh33376	0.483053	3.28131	0.147213	109.377
evm.model.Scaffold69.25	Hh33544	0.136986	1.17153	0.116929	39.051
evm.model.Scaffold5.599	Hh34497	0.0950453	1.88182	0.050507	62.7273
evm.model.Scaffold43.200	Hh34497	0.112627	2.03056	0.055466	67.6853
evm.model.Scaffold1.754	Hh34757	0.24177	3.00684	0.0804066	100.228
evm.model.Scaffold23.363	Hh3997	0.439623	1.9004	0.231332	63.3467
evm.model.Scaffold15.182	Hh4349	0.172043	2.4296	0.0708112	80.9867
evm.model.Scaffold68.4	Hh4650	0.299812	2.02059	0.148379	67.353
evm.model.Scaffold23.174	Hh4775	0.370913	3.29667	0.112511	109.889
evm.model.Scaffold50.43	Hh560	0.248186	3.51323	0.0706433	117.108
evm.model.Scaffold7.184	Hh5721	0.290328	1.77271	0.163777	59.0903
evm.model.Scaffold25.232	Hh5935	0.112573	1.29642	0.0868339	43.214
evm.model.Scaffold74.22	Hh7636	0.236201	1.84529	0.128002	61.5097
evm.model.Scaffold3.37	Hh7868	0.211736	1.80815	0.117101	60.2717
evm.model.Scaffold1.802	Hh8074	0.491362	3.07813	0.15963	102.604
evm.model.Scaffold3.643	Hh8323	0.235339	3.60594	0.0652643	120.198
evm.model.Scaffold85.112	Hh9139	0.400144	3.33061	0.120141	111.02
evm.model.Scaffold38.154	Hh9448	0.205744	2.69128	0.0764484	89.7093
evm.model.Scaffold39.76	Hh9540	0.199959	1.92081	0.104102	64.027
A.sinensis - H.cannabinus
evm.model.Scaffold6.89	Hc01G000410	0.247802	1.65207	0.149994	55.069
evm.model.Scaffold28.108	Hc01G000410	0.232095	1.41734	0.163754	47.2447
evm.model.Scaffold68.4	Hc01G004860	0.125059	1.69974	0.0735752	56.658
evm.model.Scaffold1.732	Hc01G008190	0.24816	3.70522	0.0669758	123.507
evm.model.Scaffold23.174	Hc01G008340	0.500629	2.67465	0.187176	89.155
evm.model.Scaffold229.28	Hc01G010400	0.378306	1.45192	0.260556	48.3973
evm.model.Scaffold50.43	Hc01G015230	0.275175	3.62245	0.0759638	120.748
evm.model.Scaffold19.309	Hc01G029290	0.425688	2.21621	0.192079	73.8737
evm.model.Scaffold101.25	Hc01G029290	0.468491	2.534	0.184882	84.4667
evm.model.Scaffold137.40	Hc01G029290	0.468491	2.534	0.184882	84.4667
evm.model.Scaffold9.91	Hc01G041960	0.252236	2.82075	0.0894219	94.025
evm.model.Scaffold38.154	Hc01G041960	0.243432	2.46434	0.0987818	82.1447
evm.model.Scaffold257.21	Hc01G051090	0.427035	3.14595	0.135741	104.865
evm.model.Scaffold8.41	Hc01G056040	0.188847	1.37546	0.137297	45.8487
evm.model.Scaffold455.33	Hc01G056040	0.264604	1.78361	0.148353	59.4537
evm.model.Scaffold5.599	Hc01G056400	0.105608	1.79311	0.0588967	59.7703
evm.model.Scaffold43.200	Hc01G056400	0.131448	2.30999	0.0569043	76.9997
evm.model.Scaffold7.184	Hc02G001490	0.255156	2.19687	0.116145	73.229
evm.model.Scaffold8.41	Hc02G003960	0.157713	2.0842	0.0756707	69.4733
evm.model.Scaffold455.33	Hc02G003960	0.306573	1.77912	0.172317	59.304
evm.model.Scaffold1.15	Hc02G006930	0.162483	1.71024	0.0950059	57.008
evm.model.Scaffold17.99	Hc02G012710	0.34015	0.940658	0.361609	31.3553
evm.model.Scaffold10.290	Hc02G012710	0.344344	1.31359	0.26214	43.7863
evm.model.Scaffold1.665	Hc02G017730	0.398157	2.93286	0.135757	97.762
evm.model.Scaffold83.48	Hc02G017830	0.278653	2.23144	0.124876	74.3813
evm.model.Scaffold1.693	Hc02G017830	0.180635	1.71876	0.105096	57.292
evm.model.Scaffold10.22	Hc02G019430	0.309126	2.89722	0.106698	96.574
evm.model.Scaffold17.99	Hc02G021360	0.312955	1.32558	0.236089	44.186
evm.model.Scaffold10.290	Hc02G021360	0.339753	1.17216	0.289853	39.072
evm.model.Scaffold26.135	Hc02G032930	0.247844	1.73413	0.142922	57.8043
evm.model.Scaffold26.134	Hc02G032960	0.250445	2.03984	0.122777	67.9947
evm.model.Scaffold6.89	Hc03G001660	0.23249	1.65332	0.14062	55.1107
evm.model.Scaffold28.108	Hc03G001660	0.2166	1.27156	0.170342	42.3853
evm.model.Scaffold283.9	Hc03G004800	0.141234	1.48759	0.0949414	49.5863
evm.model.Scaffold9.145	Hc03G007000	0.164225	1.13725	0.144406	37.9083
evm.model.Scaffold123.30	Hc03G007000	0.258204	2.36902	0.108992	78.9673
evm.model.Scaffold92.49	Hc03G011720	0.298628	2.21126	0.135049	73.7087
evm.model.Scaffold92.49	Hc03G011840	0.298628	2.21126	0.135049	73.7087
evm.model.Scaffold279.37	Hc03G019880	0.206388	4.02864	0.0512302	134.288
evm.model.Scaffold45.158	Hc03G019880	0.206388	4.02864	0.0512302	134.288
evm.model.Scaffold190.56	Hc03G019880	0.408054	3.1483	0.129611	104.943
evm.model.Scaffold219.50	Hc03G027950	0.343227	1.91881	0.178875	63.9603
evm.model.Scaffold19.309	Hc03G031620	0.41125	3.12549	0.131579	104.183
evm.model.Scaffold101.25	Hc03G031620	0.403575	1.99556	0.202237	66.5187
evm.model.Scaffold137.40	Hc03G031620	0.403575	1.99556	0.202237	66.5187
evm.model.Scaffold9.91	Hc03G036650	0.219546	2.48477	0.0883567	82.8257
evm.model.Scaffold38.154	Hc03G036650	0.246926	2.69154	0.0917417	89.718
evm.model.Scaffold39.76	Hc03G036980	0.215273	1.7296	0.124464	57.6533
evm.model.Scaffold5.599	Hc03G046540	0.120227	1.39865	0.0859593	46.6217
evm.model.Scaffold43.200	Hc03G046540	0.136589	1.57984	0.0864575	52.6613
evm.model.Scaffold6.89	Hc04G001220	0.240623	1.72021	0.13988	57.3403
evm.model.Scaffold28.108	Hc04G001220	0.184988	1.01416	0.182405	33.8053
evm.model.Scaffold283.9	Hc04G004110	0.138548	1.97562	0.0701292	65.854
evm.model.Scaffold10.22	Hc04G011140	0.424936	2.12426	0.20004	70.8087
evm.model.Scaffold92.49	Hc04G011140	0.299948	3.23295	0.0927786	107.765
evm.model.Scaffold8.41	Hc04G027150	0.173813	1.94795	0.0892286	64.9317
evm.model.Scaffold455.33	Hc04G027150	0.280243	1.33694	0.209615	44.5647
evm.model.Scaffold41.5	Hc04G033580	0.454036	3.32051	0.136737	110.684
evm.model.Scaffold32.31	Hc04G037040	0.238726	1.9096	0.125014	63.6533
evm.model.Scaffold203.47	Hc04G037040	0.319335	1.67406	0.190754	55.802
evm.model.Scaffold8.41	Hc05G003390	0.169564	2.00752	0.0844642	66.9173
evm.model.Scaffold455.33	Hc05G003390	0.256597	1.66288	0.154309	55.4293
evm.model.Scaffold83.48	Hc05G009160	0.235578	3.91339	0.0601979	130.446
evm.model.Scaffold1.693	Hc05G009160	0.175503	1.81686	0.0965969	60.562
evm.model.Scaffold17.99	Hc05G011470	0.355402	1.21933	0.291473	40.6443
evm.model.Scaffold10.290	Hc05G011470	0.354126	2.3768	0.148993	79.2267
evm.model.Scaffold1.665	Hc05G015860	0.366663	1.24592	0.29429	41.5307
evm.model.Scaffold83.48	Hc05G015990	0.311125	3.65131	0.0852092	121.71
evm.model.Scaffold1.693	Hc05G015990	0.209123	2.63417	0.0793888	87.8057
evm.model.Scaffold10.22	Hc05G017890	0.284288	2.29102	0.124088	76.3673
evm.model.Scaffold38.154	Hc05G029040	0.246053	2.49708	0.0985363	83.236
evm.model.Scaffold9.145	Hc06G004990	0.151163	1.90078	0.0795265	63.3593
evm.model.Scaffold123.30	Hc06G004990	0.198383	1.40435	0.141263	46.8117
evm.model.Scaffold50.43	Hc06G010400	0.26285	2.30357	0.114105	76.7857
evm.model.Scaffold26.135	Hc06G017810	0.254193	1.86717	0.136138	62.239
evm.model.Scaffold26.134	Hc06G017830	0.216177	1.98159	0.109093	66.053
evm.model.Scaffold257.21	Hc06G026270	0.488551	2.95566	0.165293	98.522
evm.model.Scaffold7.204	Hc06G030960	0.823849	1.72444	0.477748	57.4813
evm.model.Scaffold206.102	Hc06G030960	0.570671	2.69538	0.211722	89.846
evm.model.Scaffold7.184	Hc06G031070	0.217613	4.24106	0.0513111	141.369
evm.model.Scaffold41.5	Hc07G001080	0.414725	2.47681	0.167444	82.5603
evm.model.Scaffold10.22	Hc07G002740	0.215683	1.97736	0.109076	65.912
evm.model.Scaffold45.158	Hc07G010450	0.216186	4.36783	0.0494951	145.594
evm.model.Scaffold190.56	Hc07G010450	0.249448	3.97095	0.0628182	132.365
evm.model.Scaffold32.31	Hc07G011360	0.214018	1.50929	0.1418	50.3097
evm.model.Scaffold203.47	Hc07G011360	0.25832	1.64157	0.157361	54.719
evm.model.Scaffold68.4	Hc07G014310	0.166201	1.61739	0.102759	53.913
evm.model.Scaffold229.28	Hc07G025340	0.35955	1.49117	0.241119	49.7057
evm.model.Scaffold23.363	Hc07G026070	0.677766	2.05061	0.330519	68.3537
evm.model.Scaffold23.174	Hc07G027740	0.44251	2.24846	0.196806	74.9487
evm.model.Scaffold39.76	Hc07G028950	0.215085	1.86662	0.115227	62.2207
evm.model.Scaffold38.154	Hc07G029290	0.236884	2.2683	0.104432	75.61
evm.model.Scaffold20.107	Hc07G035780	0.393715	3.09291	0.127296	103.097
evm.model.Scaffold5.599	Hc07G040120	0.111627	1.59551	0.069963	53.1837
evm.model.Scaffold43.200	Hc07G040120	0.141815	2.148	0.0660219	71.6
evm.model.Scaffold20.107	Hc07G042800	0.397439	3.00339	0.13233	100.113
evm.model.Scaffold18.251	Hc08G008510	0.406042	3.1741	0.127924	105.803
evm.model.Scaffold50.43	Hc08G011870	0.302654	2.57451	0.117558	85.817
evm.model.Scaffold8.386	Hc08G015190	0.331562	3.39109	0.0977744	113.036
evm.model.Scaffold7.204	Hc08G022170	0.802989	1.74168	0.461043	58.056
evm.model.Scaffold175.42	Hc08G033930	0.514625	2.29277	0.224456	76.4257
evm.model.Scaffold3.643	Hc08G035300	0.288142	2.40337	0.119891	80.1123
evm.model.Scaffold1.720	Hc09G008400	0.317891	3.52386	0.0902111	117.462
evm.model.Scaffold64.82	Hc10G007590	0.25548	1.66206	0.153712	55.402
evm.model.Scaffold1.732	Hc10G015810	0.188595	2.12428	0.0887805	70.8093
evm.model.Scaffold1.802	Hc10G015970	0.368197	1.87226	0.196659	62.4087
evm.model.Scaffold283.9	Hc10G019410	0.189561	1.69874	0.111589	56.6247
evm.model.Scaffold7.204	Hc11G001850	0.913942	1.37485	0.664759	45.8283
evm.model.Scaffold206.102	Hc11G001850	0.505845	2.84398	0.177865	94.7993
evm.model.Scaffold8.41	Hc11G003260	0.210583	2.01652	0.104429	67.2173
evm.model.Scaffold455.33	Hc11G003260	0.307946	1.46422	0.210314	48.8073
evm.model.Scaffold26.135	Hc11G006560	0.249364	1.94941	0.127917	64.9803
evm.model.Scaffold18.251	Hc11G011540	0.362275	3.11596	0.116264	103.865
evm.model.Scaffold1.754	Hc11G011920	0.183299	4.22104	0.0434251	140.701
evm.model.Scaffold32.31	Hc11G021120	0.236947	1.22956	0.192709	40.9853
evm.model.Scaffold3.628	Hc12G000440	0.4699	1.76541	0.266171	58.847
evm.model.Scaffold3.643	Hc12G000510	0.365261	3.13153	0.11664	104.384
evm.model.Scaffold12.16	Hc12G010200	0.395201	1.69401	0.233293	56.467
evm.model.Scaffold23.363	Hc12G019250	0.512436	1.66036	0.30863	55.3453
evm.model.Scaffold5.599	Hc12G022670	0.0927434	1.27103	0.0729671	42.3677
evm.model.Scaffold43.200	Hc12G022670	0.118311	1.53106	0.077274	51.0353
evm.model.Scaffold109.32	Hc12G026220	0.710027	2.13673	0.332297	71.2243
evm.model.Scaffold14.214	Hc12G026220	0.697341	2.38006	0.292993	79.3353
evm.model.Scaffold20.107	Hc12G027280	0.352055	3.21685	0.109441	107.228
evm.model.Scaffold64.82	Hc12G027330	0.292998	1.64309	0.178322	54.7697
evm.model.Scaffold68.4	Hc13G003260	0.11239	1.70526	0.0659075	56.842
evm.model.Scaffold25.232	Hc13G010460	0.200636	3.89892	0.0514593	129.964
evm.model.Scaffold25.232	Hc13G021610	0.155944	1.48806	0.104797	49.602
evm.model.Scaffold19.309	Hc13G022770	0.503385	1.84633	0.27264	61.5443
evm.model.Scaffold101.25	Hc13G022770	0.553343	2.60332	0.212553	86.7773
evm.model.Scaffold137.40	Hc13G022770	0.553343	2.60332	0.212553	86.7773
evm.model.Scaffold19.309	Hc13G022940	0.458868	2.05136	0.223689	68.3787
evm.model.Scaffold101.25	Hc13G022940	0.479248	2.42845	0.197347	80.9483
evm.model.Scaffold137.40	Hc13G022940	0.479248	2.42845	0.197347	80.9483
evm.model.Scaffold235.46	Hc13G028460	0.512795	2.69778	0.190081	89.926
evm.model.Scaffold17.99	Hc14G004920	0.352826	0.898534	0.392668	29.9511
evm.model.Scaffold10.290	Hc14G004920	0.328377	0.938793	0.349786	31.2931
evm.model.Scaffold1.720	Hc14G005200	0.284327	3.52646	0.0806268	117.549
evm.model.Scaffold38.151	Hc14G009580	0.397827	1.90805	0.208499	63.6017
evm.model.Scaffold9.91	Hc15G003060	0.114764	3.92467	0.0292416	130.822
evm.model.Scaffold15.182	Hc15G005380	0.183959	2.62816	0.0699954	87.6053
evm.model.Scaffold32.31	Hc15G008470	0.226069	1.46852	0.153943	48.9507
evm.model.Scaffold257.21	Hc15G025600	0.482591	2.95787	0.163155	98.5957
evm.model.Scaffold21.300	Hc16G000140	0.234582	2.02275	0.115972	67.425
evm.model.Scaffold5.599	Hc16G003050	0.0959887	1.29785	0.0739598	43.2617
evm.model.Scaffold43.200	Hc16G003050	0.121218	1.58374	0.0765391	52.7913
evm.model.Scaffold109.32	Hc16G006540	0.66971	2.30106	0.291044	76.702
evm.model.Scaffold14.214	Hc16G006540	0.704256	2.18422	0.322429	72.8073
evm.model.Scaffold23.363	Hc16G013910	0.631433	1.78889	0.352974	59.6297
evm.model.Scaffold3.628	Hc16G025690	0.457178	2.20911	0.206951	73.637
evm.model.Scaffold283.9	Hc17G012570	0.166332	1.44965	0.114739	48.3217
evm.model.Scaffold15.182	Hc17G016400	0.191593	2.79495	0.06855	93.165
evm.model.Scaffold32.31	Hc17G020190	0.251884	1.58006	0.159414	52.6687
evm.model.Scaffold279.37	Hc17G020960	0.225425	3.12009	0.0722496	104.003
evm.model.Scaffold45.158	Hc17G020960	0.225425	3.12009	0.0722496	104.003
evm.model.Scaffold190.56	Hc17G020960	0.273815	3.2827	0.0834114	109.423
evm.model.Scaffold53.113	Hc17G020960	0.242373	2.89438	0.0837389	96.4793
evm.model.Scaffold9.91	Hc17G023830	0.12116	2.10923	0.0574428	70.3077
evm.model.Scaffold1.802	Hc18G011130	0.337275	1.8043	0.186928	60.1433
A.sinensis - G.raimondii
evm.model.Scaffold53.113	Ga01G048200	0.187611	3.15675	0.0594318	105.225
evm.model.Scaffold8.386	Ga01G091900	0.342348	2.78249	0.123037	92.7497
evm.model.Scaffold64.82	Ga01G122800	0.223267	1.25418	0.178019	41.806
evm.model.Scaffold7.184	Ga01G150800	0.26287	3.94443	0.0666433	131.481
evm.model.Scaffold8.41	Ga01G178800	0.190043	1.42744	0.133135	47.5813
evm.model.Scaffold455.33	Ga01G178800	0.258285	1.3519	0.191053	45.0633
evm.model.Scaffold8.41	Ga01G254300	0.14468	2.04653	0.0706953	68.2177
evm.model.Scaffold455.33	Ga01G254300	0.254596	1.55601	0.163621	51.867
evm.model.Scaffold17.99	Ga01G274500	0.359682	1.26913	0.283409	42.3043
evm.model.Scaffold10.290	Ga01G274500	0.331838	1.11096	0.298693	37.032
evm.model.Scaffold6.89	Ga02G001900	0.241765	1.87546	0.12891	62.5153
evm.model.Scaffold28.108	Ga02G001900	0.250305	1.57664	0.158758	52.5547
evm.model.Scaffold68.4	Ga02G073800	0.109007	1.45418	0.0749613	48.4727
evm.model.Scaffold23.174	Ga02G113300	0.433253	2.7545	0.15729	91.8167
evm.model.Scaffold50.43	Ga02G238300	0.27407	2.5607	0.107029	85.3567
evm.model.Scaffold1.15	Ga03G010700	0.158902	2.63938	0.0602045	87.9793
evm.model.Scaffold3.628	Ga03G073300	0.485438	2.20217	0.220437	73.4057
evm.model.Scaffold3.643	Ga03G077700	0.27963	2.08618	0.13404	69.5393
evm.model.Scaffold53.113	Ga03G114100	0.225911	2.00072	0.112915	66.6907
evm.model.Scaffold279.37	Ga03G169000	0.197299	4.07894	0.0483702	135.965
evm.model.Scaffold45.158	Ga03G169000	0.197299	4.07894	0.0483702	135.965
evm.model.Scaffold190.56	Ga03G169000	0.273451	3.85441	0.0709451	128.48
evm.model.Scaffold32.31	Ga03G180600	0.262246	1.92776	0.136037	64.2587
evm.model.Scaffold203.47	Ga03G180600	0.280385	1.72481	0.16256	57.4937
evm.model.Scaffold257.21	Ga04G048200	0.448822	2.46035	0.182422	82.0117
evm.model.Scaffold175.42	Ga04G125900	0.496162	2.94783	0.168314	98.261
evm.model.Scaffold3.643	Ga04G129200	0.287659	2.61635	0.109947	87.2117
evm.model.Scaffold7.184	Ga04G129200	0.344204	3.3731	0.102044	112.437
evm.model.Scaffold7.201	Ga04G149000	0.680631	2.20548	0.308609	73.516
evm.model.Scaffold206.102	Ga04G149000	0.481511	2.74065	0.175692	91.355
evm.model.Scaffold32.31	Ga04G186700	0.204586	1.27283	0.160733	42.4277
evm.model.Scaffold203.47	Ga04G186700	0.246587	1.22904	0.200634	40.968
evm.model.Scaffold279.37	Ga04G201100	0.231438	2.52601	0.0916221	84.2003
evm.model.Scaffold45.158	Ga04G201100	0.231438	2.52601	0.0916221	84.2003
evm.model.Scaffold190.56	Ga04G201100	0.284762	3.40259	0.0836897	113.42
evm.model.Scaffold8.41	Ga04G221300	0.232803	2.13355	0.109115	71.1183
evm.model.Scaffold455.33	Ga04G221300	0.3013	1.65968	0.181541	55.3227
evm.model.Scaffold1.754	Ga04G268400	0.215116	1.88149	0.114333	62.7163
evm.model.Scaffold1.732	Ga04G268500	0.213174	3.60648	0.0591085	120.216
evm.model.Scaffold1.802	Ga04G270200	0.390391	3.40151	0.11477	113.384
evm.model.Scaffold235.46	Ga05G020600	0.566878	2.46145	0.230302	82.0483
evm.model.Scaffold19.309	Ga05G076200	0.349827	2.03705	0.171733	67.9017
evm.model.Scaffold101.25	Ga05G076200	0.388796	2.34322	0.165924	78.1073
evm.model.Scaffold137.40	Ga05G076200	0.388796	2.34322	0.165924	78.1073
evm.model.Scaffold25.232	Ga05G088800	0.17111	2.96106	0.0577869	98.702
evm.model.Scaffold10.22	Ga05G141200	0.388011	1.72237	0.225277	57.4123
evm.model.Scaffold92.49	Ga05G141200	0.276741	2.58936	0.106876	86.312
evm.model.Scaffold81.1	Ga05G142300	0.311376	1.98875	0.156569	66.2917
evm.model.Scaffold9.145	Ga05G195300	0.143333	1.92097	0.074615	64.0323
evm.model.Scaffold123.30	Ga05G195300	0.218982	1.34935	0.162287	44.9783
evm.model.Scaffold283.9	Ga05G217400	0.132831	1.66223	0.0799111	55.4077
evm.model.Scaffold6.89	Ga05G257800	0.251993	3.26765	0.0771174	108.922
evm.model.Scaffold28.108	Ga05G257800	0.214648	2.41746	0.0887911	80.582
evm.model.Scaffold10.22	Ga06G017700	0.208076	2.07633	0.100214	69.211
evm.model.Scaffold41.5	Ga06G034600	0.412831	3.60973	0.114366	120.324
evm.model.Scaffold3.37	Ga06G060900	0.19838	3.6701	0.0540532	122.337
evm.model.Scaffold64.82	Ga06G113000	0.261068	1.64585	0.158622	54.8617
evm.model.Scaffold20.107	Ga06G113700	0.350921	3.01204	0.116506	100.401
evm.model.Scaffold109.32	Ga06G127700	0.506785	3.11023	0.162941	103.674
evm.model.Scaffold14.214	Ga06G127700	0.656197	2.33678	0.280812	77.8927
evm.model.Scaffold3.643	Ga06G205300	0.356585	3.22692	0.110503	107.564
evm.model.Scaffold32.31	Ga07G031300	0.196038	2.35246	0.0833333	78.4153
evm.model.Scaffold203.47	Ga07G031300	0.270056	1.54389	0.17492	51.463
evm.model.Scaffold74.22	Ga07G043900	0.360785	3.70092	0.0974854	123.364
evm.model.Scaffold53.113	Ga07G048000	0.410869	3.00394	0.136777	100.131
evm.model.Scaffold83.14	Ga07G065300	0.432897	3.04143	0.142333	101.381
evm.model.Scaffold462.17	Ga07G065300	0.476465	2.92044	0.163149	97.348
evm.model.Scaffold41.5	Ga07G075300	0.48271	3.09434	0.155998	103.145
evm.model.Scaffold155.20	Ga07G079900	0.263481	1.38759	0.189884	46.253
evm.model.Scaffold7.184	Ga07G112500	0.213747	2.25574	0.094757	75.1913
evm.model.Scaffold7.201	Ga07G114400	0.711005	2.08465	0.341067	69.4883
evm.model.Scaffold206.102	Ga07G114400	0.891968	1.40541	0.63467	46.847
evm.model.Scaffold8.41	Ga07G147300	0.180333	1.92232	0.0938098	64.0773
evm.model.Scaffold455.33	Ga07G147300	0.305522	1.89903	0.160884	63.301
evm.model.Scaffold257.21	Ga07G188800	0.474288	2.21043	0.214568	73.681
evm.model.Scaffold1.15	Ga07G196400	0.157273	1.68327	0.0934334	56.109
evm.model.Scaffold26.135	Ga07G267700	0.247628	1.93332	0.128085	64.444
evm.model.Scaffold26.134	Ga07G267900	0.193068	2.22332	0.0868375	74.1107
evm.model.Scaffold283.9	Ga08G014700	0.15465	3.89158	0.0397396	129.719
evm.model.Scaffold6.89	Ga08G038800	0.284367	1.42435	0.199647	47.4783
evm.model.Scaffold28.108	Ga08G038800	0.210001	1.20279	0.174594	40.093
evm.model.Scaffold1.15	Ga08G063600	0.173356	1.88319	0.0920548	62.773
evm.model.Scaffold7.184	Ga08G130300	0.251964	3.70409	0.0680233	123.47
evm.model.Scaffold9.91	Ga08G155200	0.0983889	1.83685	0.053564	61.2283
evm.model.Scaffold15.182	Ga08G186300	0.176508	2.19387	0.0804552	73.129
evm.model.Scaffold32.31	Ga08G227800	0.208656	1.13213	0.184304	37.7377
evm.model.Scaffold203.47	Ga08G227800	0.230116	1.28879	0.178552	42.9597
evm.model.Scaffold279.37	Ga08G236400	0.171651	4.47867	0.0383263	149.289
evm.model.Scaffold45.158	Ga08G236400	0.171651	4.47867	0.0383263	149.289
evm.model.Scaffold190.56	Ga08G236400	0.249552	3.78542	0.0659244	126.181
evm.model.Scaffold3.643	Ga08G259700	0.313478	2.77972	0.112773	92.6573
evm.model.Scaffold7.184	Ga08G259700	0.354517	3.26107	0.108712	108.702
evm.model.Scaffold3.628	Ga08G261400	0.443808	2.21289	0.200556	73.763
evm.model.Scaffold5.599	Ga09G028900	0.1088	1.4819	0.073419	49.3967
evm.model.Scaffold43.200	Ga09G028900	0.136664	1.86293	0.0733598	62.0977
evm.model.Scaffold20.107	Ga09G083500	0.430033	2.91073	0.147741	97.0243
evm.model.Scaffold38.154	Ga09G166300	0.234227	3.24098	0.0722704	108.033
evm.model.Scaffold39.76	Ga09G170700	0.190039	2.03602	0.0933383	67.8673
evm.model.Scaffold23.174	Ga09G186000	0.445268	2.69207	0.1654	89.7357
evm.model.Scaffold23.363	Ga09G204700	0.611033	1.99537	0.306226	66.5123
evm.model.Scaffold229.28	Ga09G214000	0.310852	1.60576	0.193586	53.5253
evm.model.Scaffold19.309	Ga09G260000	0.377345	1.77381	0.212731	59.127
evm.model.Scaffold101.25	Ga09G260000	0.400371	2.13195	0.187795	71.065
evm.model.Scaffold137.40	Ga09G260000	0.400371	2.13195	0.187795	71.065
evm.model.Scaffold219.50	Ga09G309000	0.298383	1.42999	0.208661	47.6663
evm.model.Scaffold50.43	Ga09G399900	0.303333	2.28526	0.132735	76.1753
evm.model.Scaffold68.4	Ga09G433100	0.160236	1.4685	0.109115	48.95
evm.model.Scaffold23.363	Ga10G012000	0.569363	1.79923	0.316448	59.9743
evm.model.Scaffold25.232	Ga10G051900	0.116764	1.29661	0.090053	43.2203
evm.model.Scaffold5.599	Ga10G078900	0.0935639	1.37183	0.0682039	45.7277
evm.model.Scaffold43.200	Ga10G078900	0.111073	1.66383	0.0667576	55.461
evm.model.Scaffold21.300	Ga10G124100	0.169944	2.18033	0.0779443	72.6777
evm.model.Scaffold39.76	Ga10G151400	0.1881	2.00643	0.0937483	66.881
evm.model.Scaffold38.154	Ga10G157600	0.218661	3.66195	0.0597116	122.065
evm.model.Scaffold38.151	Ga11G030600	0.270295	3.98504	0.0678274	132.835
evm.model.Scaffold17.99	Ga11G087700	0.399693	1.21165	0.329874	40.3883
evm.model.Scaffold10.290	Ga11G087700	0.351195	0.964096	0.364274	32.1365
evm.model.Scaffold1.665	Ga12G036100	0.403565	1.83382	0.220069	61.1273
evm.model.Scaffold83.48	Ga12G037600	0.260739	2.27194	0.114765	75.7313
evm.model.Scaffold1.693	Ga12G037600	0.195312	1.35935	0.14368	45.3117
evm.model.Scaffold17.99	Ga12G083700	0.326072	1.30627	0.24962	43.5423
evm.model.Scaffold10.290	Ga12G083700	0.327225	1.47749	0.221473	49.2497
evm.model.Scaffold9.145	Ga12G125500	0.131524	1.84425	0.0713156	61.475
evm.model.Scaffold283.9	Ga13G063500	0.175263	2.02137	0.0867051	67.379
evm.model.Scaffold10.22	Ga13G085000	0.307449	3.62027	0.0849243	120.676
evm.model.Scaffold92.49	Ga13G085000	0.317231	2.37047	0.133826	79.0157
evm.model.Scaffold26.135	Ga13G118000	0.304575	1.80072	0.169141	60.024
evm.model.Scaffold18.251	Ga13G140700	0.382796	2.79786	0.136818	93.262
evm.model.Scaffold1.754	Ga13G146300	0.179144	1.71428	0.104501	57.1427
A.sinensis - D.turbinatus
evm.model.Scaffold3.37	Diptu10367	0.269647	2.23607	0.12059	74.5357
evm.model.Scaffold53.113	Diptu11697	0.136548	2.78402	0.049047	92.8007
evm.model.Scaffold74.22	Diptu11866	0.270029	1.92062	0.140595	64.0207
evm.model.Scaffold68.4	Diptu12441	0.129622	1.5189	0.0853391	50.63
evm.model.Scaffold39.76	Diptu12674	0.183277	1.72586	0.106195	57.5287
evm.model.Scaffold9.91	Diptu12776	0.204604	3.62268	0.0564786	120.756
evm.model.Scaffold38.154	Diptu12776	0.193255	3.01653	0.0640655	100.551
evm.model.Scaffold38.151	Diptu12778	0.420401	2.30228	0.182602	76.7427
evm.model.Scaffold455.33	Diptu14936	0.267808	1.95884	0.136717	65.2947
evm.model.Scaffold19.309	Diptu15599	0.326934	1.61833	0.20202	53.9443
evm.model.Scaffold101.25	Diptu15599	0.335877	1.25559	0.267506	41.853
evm.model.Scaffold137.40	Diptu15599	0.335877	1.25559	0.267506	41.853
evm.model.Scaffold229.28	Diptu16101	0.473943	2.82432	0.167808	94.144
evm.model.Scaffold23.363	Diptu16222	0.435092	2.37961	0.182841	79.3203
evm.model.Scaffold15.182	Diptu16610	0.183125	1.87646	0.0975907	62.5487
evm.model.Scaffold32.31	Diptu17180	0.190166	1.00261	0.189671	33.4203
evm.model.Scaffold203.47	Diptu17180	0.221113	1.14428	0.193234	38.1427
evm.model.Scaffold123.30	Diptu1812	0.229319	1.88448	0.121688	62.816
evm.model.Scaffold20.107	Diptu18660	0.391383	2.94593	0.132855	98.1977
evm.model.Scaffold64.82	Diptu18673	0.216733	0.940733	0.230387	31.3578
evm.model.Scaffold3.643	Diptu19640	0.215945	3.83378	0.0563268	127.793
evm.model.Scaffold74.22	Diptu20338	0.31074	3.47189	0.0895018	115.73
evm.model.Scaffold53.113	Diptu20504	0.19614	1.85562	0.105701	61.854
evm.model.Scaffold26.135	Diptu21867	0.282388	3.57123	0.079073	119.041
evm.model.Scaffold50.43	Diptu22373	0.251498	2.07338	0.121299	69.1127
evm.model.Scaffold283.9	Diptu2285	0.130895	1.99235	0.0656988	66.4117
evm.model.Scaffold219.50	Diptu23439	0.279229	1.46936	0.190034	48.9787
evm.model.Scaffold23.174	Diptu23727	0.401915	3.20649	0.125344	106.883
evm.model.Scaffold1.732	Diptu24466	0.139059	1.47074	0.0945502	49.0247
evm.model.Scaffold5.599	Diptu24747	0.0957806	1.96686	0.0486973	65.562
evm.model.Scaffold43.200	Diptu24747	0.119709	2.40618	0.0497509	80.206
evm.model.Scaffold257.21	Diptu26006	0.436257	3.20343	0.136184	106.781
evm.model.Scaffold41.5	Diptu26595	0.414765	2.21474	0.187275	73.8247
evm.model.Scaffold68.4	Diptu28321	0.129188	1.66074	0.0777896	55.358
evm.model.Scaffold38.154	Diptu28707	0.175161	3.46648	0.0505298	115.549
evm.model.Scaffold3.628	Diptu29622	0.345821	1.45229	0.238122	48.4097
evm.model.Scaffold41.5	Diptu31036	0.451841	2.36151	0.191336	78.717
evm.model.Scaffold257.21	Diptu31603	0.445565	3.18612	0.139846	106.204
evm.model.Scaffold5.599	Diptu32154	0.10042	1.61603	0.0621403	53.8677
evm.model.Scaffold43.200	Diptu32154	0.138854	1.96104	0.070806	65.368
evm.model.Scaffold1.732	Diptu33468	0.209238	1.71058	0.122319	57.0193
evm.model.Scaffold21.300	Diptu3388	0.152214	2.4909	0.0611082	83.03
evm.model.Scaffold219.50	Diptu34433	0.372797	2.18504	0.170614	72.8347
evm.model.Scaffold12.16	Diptu35245	0.41099	1.79311	0.229205	59.7703
evm.model.Scaffold50.43	Diptu35491	0.274855	2.23606	0.122919	74.5353
evm.model.Scaffold26.134	Diptu37214	0.191214	1.77375	0.107802	59.125
evm.model.Scaffold26.135	Diptu37218	0.237465	1.81406	0.130902	60.4687
evm.model.Scaffold9.91	Diptu38005	0.117225	2.16505	0.0541443	72.1683
evm.model.Scaffold123.30	Diptu38096	0.225316	1.4056	0.160299	46.8533
evm.model.Scaffold6.89	Diptu38770	0.207448	1.6345	0.126918	54.4833
evm.model.Scaffold28.108	Diptu38770	0.198439	1.59631	0.124311	53.2103
evm.model.Scaffold21.300	Diptu39511	0.167219	2.90422	0.057578	96.8073
evm.model.Scaffold25.232	Diptu39556	0.153933	1.19996	0.128282	39.9987
evm.model.Scaffold18.251	Diptu5037	0.375436	3.25367	0.115389	108.456
evm.model.Scaffold19.309	Diptu5114	0.33366	1.80942	0.184402	60.314
evm.model.Scaffold101.25	Diptu5114	0.380449	1.42637	0.266725	47.5457
evm.model.Scaffold137.40	Diptu5114	0.380449	1.42637	0.266725	47.5457
evm.model.Scaffold455.33	Diptu5870	0.24087	1.77333	0.135829	59.111
evm.model.Scaffold229.28	Diptu7085	0.42778	1.27177	0.336364	42.3923
evm.model.Scaffold23.363	Diptu7212	0.413942	2.12805	0.194517	70.935
evm.model.Scaffold15.182	Diptu7580	0.172338	2.10073	0.0820369	70.0243
evm.model.Scaffold32.31	Diptu8095	0.161576	1.00078	0.161449	33.3593
evm.model.Scaffold203.47	Diptu8095	0.204118	1.02754	0.198647	34.2513
evm.model.Scaffold1.720	Diptu8530	0.246325	3.8629	0.0637669	128.763
evm.model.Scaffold17.99	Diptu8801	0.390816	1.09516	0.356856	36.5053
evm.model.Scaffold10.290	Diptu8801	0.481931	1.63686	0.294423	54.562
evm.model.Scaffold20.107	Diptu9079	0.399914	2.38334	0.167795	79.4447
evm.model.Scaffold64.82	Diptu9098	0.244518	0.93987	0.260161	31.329
A.sinensis - C.olitorius
evm.model.Scaffold6.89	Co02G0033920	0.401673	3.31683	0.121101	110.561
evm.model.Scaffold6.602	Co03G0027060	0.440864	3.40403	0.129513	113.468
evm.model.Scaffold6.616	Co03G0027060	0.506551	3.38452	0.149667	112.817
evm.model.Scaffold9.91	Co04G0015660	0.135055	3.62544	0.0372521	120.848
evm.model.Scaffold9.91	Co06G0030840	0.245676	3.37989	0.0726875	112.663
evm.model.Scaffold9.145	Co02G0019040	0.158774	1.48088	0.107216	49.3627
evm.model.Scaffold83.48	Co02G0031170	0.256501	3.68384	0.0696288	122.795
evm.model.Scaffold83.14	Co02G0031260	0.543441	2.87207	0.189216	95.7357
evm.model.Scaffold462.17	Co02G0031260	0.581541	2.54911	0.228135	84.9703
evm.model.Scaffold15.182	Co02G0000140	0.195304	1.98466	0.0984066	66.1553
evm.model.Scaffold229.28	Co04G0028410	0.379761	1.85892	0.204291	61.964
evm.model.Scaffold219.50	Co03G0005000	0.743044	2.04318	0.36367	68.106
evm.model.Scaffold20.107	Co07G0013000	0.385235	2.42826	0.158647	80.942
evm.model.Scaffold25.232	Co04G0021830	0.112803	1.54446	0.073037	51.482
evm.model.Scaffold19.309	Co01G0012130	0.368701	3.18659	0.115704	106.22
evm.model.Scaffold283.9	Co04G0011190	0.0922241	1.60931	0.0573067	53.6437
evm.model.Scaffold3.643	Co03G0017370	0.289931	2.40628	0.120489	80.2093
evm.model.Scaffold3.628	Co03G0017610	0.416565	1.59457	0.261239	53.1523
evm.model.Scaffold3.37	Co06G0003750	0.229569	1.50414	0.152625	50.138
evm.model.Scaffold32.31	Co03G0023910	0.179387	1.69789	0.105653	56.5963
evm.model.Scaffold41.5	Co01G0026390	0.471569	3.49189	0.135047	116.396
evm.model.Scaffold17.99	Co01G0029210	0.365911	0.958448	0.381774	31.9483
evm.model.Scaffold81.1	Co02G0001550	0.31091	2.21159	0.140582	73.7197
evm.model.Scaffold235.46	Co02G0012560	0.434904	3.10513	0.14006	103.504
evm.model.Scaffold10.290	Co01G0029210	0.334624	1.37334	0.243656	45.778
evm.model.Scaffold10.22	Co01G0006610	0.25476	1.72357	0.14781	57.4523
evm.model.Scaffold155.20	Co01G0006120	0.251399	1.14336	0.219878	38.112
evm.model.Scaffold109.32	Co07G0027430	0.56708	2.73959	0.206994	91.3197
evm.model.Scaffold39.76	Co06G0031760	0.192932	2.52763	0.0763293	84.2543
evm.model.Scaffold38.154	Co06G0030840	0.230404	3.24598	0.0709811	108.199
evm.model.Scaffold38.151	Co06G0030820	0.239051	1.44825	0.165062	48.275
evm.model.Scaffold64.82	Co07G0012670	0.205621	1.0402	0.197674	34.6733
evm.model.Scaffold23.363	Co04G0029670	0.599714	1.35535	0.442478	45.1783
evm.model.Scaffold5.599	Co07G0003790	0.0876954	1.58102	0.0554678	52.7007
evm.model.Scaffold43.200	Co07G0003790	0.123754	2.10817	0.0587023	70.2723
evm.model.Scaffold1.802	Co06G0027630	0.463433	3.38408	0.136945	112.803
evm.model.Scaffold1.720	Co06G0028770	0.233485	3.69926	0.0631166	123.309
evm.model.Scaffold1.693	Co02G0031170	0.17032	3.82428	0.0445364	127.476
evm.model.Scaffold1.665	Co02G0031750	0.465812	1.70827	0.27268	56.9423
evm.model.Scaffold101.25	Co01G0012130	0.380589	1.86085	0.204524	62.0283
evm.model.Scaffold137.40	Co01G0012130	0.380589	1.86085	0.204524	62.0283
evm.model.Scaffold26.135	Co05G0006180	0.226044	2.4939	0.0906386	83.13
evm.model.Scaffold50.43	Co05G0027460	0.261491	2.70746	0.0965818	90.2487
evm.model.Scaffold14.214	Co07G0027430	0.700453	2.32371	0.301438	77.457
evm.model.Scaffold12.16	Co05G0030290	0.303389	1.91976	0.158035	63.992
evm.model.Scaffold69.25	Co03G0038190	0.137654	1.16215	0.118448	38.7383
evm.model.Scaffold7.184	Co03G0017370	0.353593	3.31218	0.106756	110.406
evm.model.Scaffold7.184	Co04G0038020	0.2174	2.40608	0.0903545	80.2027
evm.model.Scaffold7.204	Co04G0037760	0.819238	1.73524	0.472118	57.8413
evm.model.Scaffold8.41	Co04G0032570	0.145668	2.332	0.0624648	77.7333
evm.model.Scaffold92.49	Co02G0000950	0.263204	3.62678	0.0725724	120.893
evm.model.Scaffold74.22	Co03G0026770	0.403595	1.85259	0.217855	61.753
evm.model.Scaffold455.33	Co04G0032570	0.300235	2.79911	0.107261	93.3037
evm.model.Scaffold206.102	Co04G0037760	0.547316	2.35851	0.23206	78.617
evm.model.Scaffold21.300	Co07G0006520	0.20238	2.52224	0.0802382	84.0747
evm.model.Scaffold279.37	Co03G0021480	0.206224	3.61801	0.0569994	120.6
evm.model.Scaffold45.158	Co03G0021480	0.206224	3.61801	0.0569994	120.6
evm.model.Scaffold190.56	Co03G0021480	0.263992	3.71842	0.0709958	123.947
evm.model.Scaffold203.47	Co03G0023910	0.259726	1.76168	0.147431	58.7227
evm.model.Scaffold53.113	Co03G0019970	0.174076	1.96528	0.0885757	65.5093
evm.model.Scaffold53.113	Co03G0021480	0.249604	2.7832	0.0896823	92.7733
A.sinensis - C.capsularis
evm.model.Scaffold17.99	Cc01G0001130	0.372544	0.963429	0.386686	32.1143
evm.model.Scaffold10.290	Cc01G0001130	0.357994	1.33767	0.267626	44.589
evm.model.Scaffold257.21	Cc01G0006530	0.385545	2.77071	0.13915	92.357
evm.model.Scaffold23.174	Cc01G0009120	0.387565	3.19326	0.12137	106.442
evm.model.Scaffold19.309	Cc01G0014180	0.361792	2.78395	0.129956	92.7983
evm.model.Scaffold101.25	Cc01G0014180	0.38011	2.04254	0.186097	68.0847
evm.model.Scaffold137.40	Cc01G0014180	0.38011	2.04254	0.186097	68.0847
evm.model.Scaffold1.754	Cc01G0017700	0.224959	4.17236	0.0539166	139.079
evm.model.Scaffold10.22	Cc01G0019650	0.316106	2.13001	0.148406	71.0003
evm.model.Scaffold155.20	Cc01G0020110	0.250831	1.28081	0.195838	42.6937
evm.model.Scaffold1.732	Cc01G0026580	0.185366	2.43681	0.076069	81.227
evm.model.Scaffold6.89	Cc01G0036140	0.246028	1.71762	0.143238	57.254
evm.model.Scaffold28.108	Cc01G0036140	0.223014	1.32817	0.167911	44.2723
evm.model.Scaffold68.4	Cc01G0038000	0.128712	1.67411	0.0768842	55.8037
evm.model.Scaffold1.15	Cc02G0009340	0.15613	1.52805	0.102176	50.935
evm.model.Scaffold83.14	Cc02G0010410	0.52542	2.96328	0.17731	98.776
evm.model.Scaffold1.665	Cc02G0010800	0.448076	1.55681	0.287816	51.8937
evm.model.Scaffold83.48	Cc02G0011380	0.253954	3.59496	0.0706416	119.832
evm.model.Scaffold25.232	Cc02G0011380	0.233425	3.75222	0.0622098	125.074
evm.model.Scaffold1.693	Cc02G0011380	0.170218	3.95687	0.0430183	131.896
evm.model.Scaffold8.386	Cc02G0013860	0.402717	3.25072	0.123886	108.357
evm.model.Scaffold9.145	Cc02G0023180	0.173521	1.43715	0.12074	47.905
evm.model.Scaffold235.46	Cc02G0026890	0.462779	2.82328	0.163915	94.1093
evm.model.Scaffold219.50	Cc03G0006260	0.314438	1.57279	0.199923	52.4263
evm.model.Scaffold69.25	Cc03G0010140	0.13563	1.14984	0.117955	38.328
evm.model.Scaffold74.22	Cc03G0019560	0.380039	1.45965	0.260363	48.655
evm.model.Scaffold32.31	Cc03G0022230	0.194008	1.58722	0.122231	52.9073
evm.model.Scaffold203.47	Cc03G0022230	0.256771	2.18732	0.117391	72.9107
evm.model.Scaffold279.37	Cc03G0024970	0.21823	3.09025	0.0706189	103.008
evm.model.Scaffold45.158	Cc03G0024970	0.21823	3.09025	0.0706189	103.008
evm.model.Scaffold190.56	Cc03G0024970	0.266541	3.68539	0.0723237	122.846
evm.model.Scaffold3.643	Cc03G0028690	0.277864	2.53934	0.109424	84.6447
evm.model.Scaffold7.184	Cc03G0028690	0.365491	3.29059	0.111071	109.686
evm.model.Scaffold3.628	Cc03G0028900	0.420513	1.60781	0.261543	53.5937
evm.model.Scaffold53.113	Cc03G0031390	0.193948	2.16898	0.0894192	72.2993
evm.model.Scaffold8.41	Cc04G0000980	0.151015	2.52806	0.0597353	84.2687
evm.model.Scaffold455.33	Cc04G0000980	0.304373	1.98119	0.153632	66.0397
evm.model.Scaffold229.28	Cc04G0004960	0.385953	1.8163	0.212494	60.5433
evm.model.Scaffold7.205	Cc04G0013560	0.504941	1.64786	0.306421	54.9287
evm.model.Scaffold206.102	Cc04G0013560	0.638302	2.35842	0.270649	78.614
evm.model.Scaffold7.184	Cc04G0013790	0.241959	3.27926	0.0737847	109.309
evm.model.Scaffold25.232	Cc04G0020970	0.182997	1.7449	0.104876	58.1633
evm.model.Scaffold9.91	Cc04G0025150	0.132067	3.05514	0.0432277	101.838
evm.model.Scaffold38.154	Cc04G0025150	0.261501	3.77388	0.0692923	125.796
evm.model.Scaffold283.9	Cc04G0030020	0.0930405	1.43389	0.0648869	47.7963
evm.model.Scaffold81.1	Cc04G0040140	0.305966	2.44948	0.124911	81.6493
evm.model.Scaffold10.22	Cc04G0040660	0.329612	3.22339	0.102257	107.446
evm.model.Scaffold92.49	Cc04G0040660	0.295769	3.38578	0.0873563	112.859
evm.model.Scaffold15.182	Cc04G0041560	0.201189	1.53348	0.131198	51.116
evm.model.Scaffold12.16	Cc05G0004430	0.340495	1.73675	0.196052	57.8917
evm.model.Scaffold64.82	Cc05G0007460	0.420493	2.72987	0.154034	90.9957
evm.model.Scaffold50.43	Cc05G0007460	0.26248	2.9111	0.0901653	97.0367
evm.model.Scaffold26.135	Cc05G0024590	0.220101	2.26091	0.0973508	75.3637
evm.model.Scaffold26.134	Cc05G0024610	0.249413	1.25112	0.199351	41.704
evm.model.Scaffold3.37	Cc06G0004360	0.218244	1.79643	0.121488	59.881
evm.model.Scaffold39.76	Cc06G0024590	0.199189	2.49181	0.0799376	83.0603
evm.model.Scaffold38.154	Cc06G0025540	0.240206	3.41416	0.0703558	113.805
evm.model.Scaffold38.151	Cc06G0025560	0.20425	1.39613	0.146297	46.5377
evm.model.Scaffold109.32	Cc07G0006910	0.613589	2.61641	0.234515	87.2137
evm.model.Scaffold14.214	Cc07G0006910	0.723518	2.22498	0.325179	74.166
evm.model.Scaffold20.107	Cc07G0020720	0.38253	2.77557	0.13782	92.519
evm.model.Scaffold21.300	Cc07G0027910	0.228515	2.73293	0.0836153	91.0977
evm.model.Scaffold5.599	Cc07G0030780	0.169993	2.29192	0.0741704	76.3973
evm.model.Scaffold43.200	Cc07G0030780	0.128452	2.05244	0.0625851	68.4147
Mya: million years ago

## Sheet: Table S4
Table S4. Specific primers used for real-time quantitative PCR.
Gene Name	Sense Primer	Antisense Primer
AsNAC014	GGGTAGTTGGTTCTGGTTACTG	GTACTGCTAGACTTGAGGGAATG
AsNAC019	GGAAGTCCAAAGAGGAGAGTTG	GAGGCTCTTGGCCATCATAATA
AsNAC022	GTGGTACAAGCAACAACAGTAAC	GAGCGGCCACATCTGATTAT
AsNAC025	TTCCACCCAACAGAAGAAGAG	CCAGGGATCGTGGTGATAAAT
AsNAC029	GAGTCCTAAGAGCTGTTCATCC	GTCCCATGTAGAGGAGGATTTG
AsNAC048	CCGATGGATCATGCACGAATA	CCTGTTCTCGTTCCTCCTAATC
AsNAC057	GCTGGACGATTGGGTGTTAT	CCGGTTCTGGGAACTTCATC
AsNAC068	CGAGTGGTTCTTCTTCTGTTCT	CGTTCTTTCCCAGTTGCTTTC
AsNAC070	TTCTGTGAGGGCGTTTATCC	TGATTCTGTTGATCGGGAAGAG
AsNAC084	CGAATGATCGGGTTTGGTACTT	CGCTGCTACTGGACTTGATTT
AsNAC097	GTTCCAGACCTCCAATCTAAGG	GCTCTGGGATGACACGTATT
AsNAC098	CGTAGGCAAAGACAAGCAAATC	TGCAGTTGCTCCTACAAGAC
AsNAC101	CCTAAGCCGAGTCACCATTTAC	GGCTGTTGTTTGGATTGGATTT
AsNAC109	GGAGAGATTGAACTTGCTGAGG	GGGCACCTTCGTTTCCATATAA
AsNAC110	AACTTGCCTCCAGGATTTAGG	CTATGATGGAAACCGGGAAAGA
AsPKS01	GCTCCAGCTCGATAAAGAGAAA	TCCTCAACTGGTCCAAGATAAAC
AsPKS07	CCTCCAAGATGCTTCTGATGT	GGGAGGTCTTTAGGCAAATAGG
AsPKS08	TTGCCTAAAGACCTCTCCAAAT	CAGGGTGAACAATCCAGAAGA
AsPKS09	CGATTCTGGACCAAACAGAGAA	GTACGGTGGCACCAAACATA
AsHistone	GTACCGCTACCGGAGGGAAGTTGAAGA	CTTCTTGGGCGACTTGGTAGCCTTGGT

## Sheet: Table S5
Table S5. Specific primers used for promoter and gene cloning.
Gene Name	Sense Primer	Antisense Primer
AsPKS07	GCTCGGTTTAGGAGTAGAGGG	TGAACACTGCTGCTAGAGGT
AsNAC019	ATGTTATTCGCGAAGTCGATCTC	TACCGACAAGTGGCACAATG
AsNAC068	ATGGTGAACATCAAGAACCCTC	GCCCTGAAAGTGAAGGTAAGG
AsNAC098	ATGACACAGAAAGATCCTGATGA	TACTTGTGTATTCTGCTCCCTAAG
